# Supplementary material for: 3D printing of unsupported multi-scale and large-span ceramic via near-infrared assisted direct ink writing
Source: Nat Commun. 2023 Apr 25;14:2381. doi: 10.1038/s41467-023-38082-8 (PMC10130026; doi:10.1038/s41467-023-38082-8)
Supplement: Supplementary file 9 — Source Data [file 41467_2023_38082_MOESM9_ESM.xlsx]

## Sheet: Fig. 1
Fig. 1b				Fig. 1c
Time(s)	G' in Pa	G" in Pa		Time(s)	Conversion (%)	Time(s)	G' in Pa	G" in Pa
2.46	8865.41	4180.05		1.35	0	3.65	7359.91	3128.9
3.5	8859.2	4308.99		2.7	-0.45099	8.66	8282.83	2866.66
5.56	8893.83	4087.75		4.05	-0.05638	13.72	8286.44	2918.58
7.59	8975.74	3743.78		5.41	-0.13289	16.74	8306.5	2956.44
9.65	9016.6	3654.11		6.76	-1.1641	20.89	8357.49	2992.85
11.65	9064.67	3541.81		8.11	-1.44358	24.83	8372.38	3025.52
13.8	9112.62	3403.89		9.46	-1.3296	28.96	8406.37	3062.34
15.77	9172.15	3316.94		10.8	-1.47075	32.98	6951.71	4113.85
17.85	9107.7	3764.35		12.2	-1.25202	37.99	98653.4	40637.9
19.92	9108.14	3884.91		13.5	-0.8849	42.05	263914	80980
22	9105.83	3837.03		14.9	0.11789	46.08	455230	129751
23.99	9107.85	3794.45		16.2	-0.90961	50.12	649354	180923
26.13	9217.01	3562.37		17.6	-1.44437	54.22	879907	233816
27.18	9232.22	3545.67		18.9	-0.45512	58.24	1179000	294226
29.23	9244.76	3401.23		20.3	-0.47196	63.27	1626470	377894
31.22	9299.55	3422.95		21.6	-1.50667	68.42	2087820	457990
33.31	9256.73	3333.96		23	-0.88835	71.43	2345900	499597
35.41	9237.57	4008.46		24.3	-0.97363	75.46	2658320	548844
37.45	9264.71	3706.96		25.7	-0.79002	79.48	2929970	589026
39.52	9254.97	3674.83		27	-0.59698	83.53	3167750	623074
41.54	9341.4	3499.05		28.4	-0.62533	87.56	3373330	650488
43.63	9375.32	3423.1		29.7	-1.06476	92.69	3609060	679387
45.67	9418.36	3309.78		31.1	-1.84102	96.71	3757590	696562
47.73	9454.96	3242.53		32.5	-0.473	100.71	3890740	710346
49.78	9493.93	3148.66		33.8	0.72528	105.8	4036720	722523
51.83	9407.47	3728.44		35.2	0.13219	108.82	4111000	729686
53.94	9436.89	3551.07		36.5	-1.80147	113.86	4222910	740573
54.89	9441.09	3604.63		37.9	0.06588	116.93	4276130	742894
56.98	9445.1	3586.81		39.2	-0.35658	123.05	4376380	750942
59.06	9477.92	3707.54		40.6	0.52163	126.04	4425150	758517
61.11	9496.78	3346.13		41.9	1.51676	131.06	4494990	764801
63.14	9526.03	3243.86		43.3	-0.08156	135.16	4556960	774608
65.22	9556.07	3219.78		44.6	-0.48729	138.16	4592140	778894
67.32	9555.36	3197.37		46	1.50162	142.24	4650120	785409
69.32	9565.87	3347.17		47.3	8.47231	146.26	4693960	791824
71.37	9586.2	3539.56		48.7	11.1135	151.32	4759520	792573
73.47	9558.1	3497.32		50	12.8562	155.4	4802970	797617
75.41	9568.43	3794.83		51.4	22.0478	159.47	4840200	797850
77.55	9536.32	3582.73		52.7	25.1249	163.46	4879010	799398
79.53	9538.33	3491.73		54.1	34.5132	167.48	4920350	801396
80.63	9583.58	3367.13		55.4	39.0734	171.55	4957910	798471
82.65	9621.11	3280.32		56.8	44.936	176.59	4979460	783907
84.76	9677.6	3210.58		58.1	49.5944	180.65	5004380	788501
86.79	9663.75	3203.71		59.5	51.0568	184.68	5028430	789278
88.86	9733.26	3063.93		60.8	52.462	188.77	5052110	791695
90.92	9713.67	3236.84		62.2	52.781	192.78	5086290	795614
92.99	9708.34	3273.74		63.6	59.7645	196.89	5100440	794970
95.02	9709.69	3330.06		64.9	59.181	201.88	5136410	801429
97.09	9695.26	3384.98		66.3	64.9747	205.92	5165800	805245
99.13	9685.67	3510.37		67.6	60.4295	211.03	5201580	807793
102.89	37.95	218.43		69	65.4552	215.03	5229440	811161
103.92	38.04	218.63		70.3	65.3576	218.09	5250790	808184
105.98	37.94	218.04		71.7	66.8389	222.11	5277760	811804
108.05	37.77	217.06		73	68.6151	226.16	5302970	808185
110.11	37.41	216.13		74.4	73.5417	230.24	5327140	810693
112.16	37.15	215.27		75.7	69.3552	234.25	5336700	804753
114.25	36.75	214.12		77.1	73.4614	239.31	5371100	805354
115.32	36.43	213.73		78.4	73.0187	243.4	5394740	804446
117.34	36.1	212.65		79.8	69.1043	247.41	5396300	799188
119.34	35.67	211.31		81.1	74.843	251.5	5421180	798878
121.46	35.29	210.28		82.5	78.469	255.51	5426690	800325
123.54	34.93	209.24		83.8	76.1816	259.54	5442350	795565
125.56	34.62	208.27		85.2	71.6777	263.62	5444770	800030
127.63	34.36	207.45		86.5	75.7576	268.65	5447370	792431
129.64	34.14	207.03		87.9	71.64	272.75	5459780	789719
131.69	34.02	206.48		89.2	73.0474	276.83	5455660	795646
133.72	33.84	205.84		90.6	68.3263	280.8	5432270	793359
135.8	33.68	205.06		92	75.7508	284.83	5430970	794832
137.85	33.5	204.22		93.3	77.5139	288.89	5408630	795678
139.93	33.36	203.26		94.7	76.0838	292.98	5416950	797308
141.99	33.03	202		96	75.1371	298.02	5413980	797317
143.05	32.91	201.51		97.4	77.7812	302.03	5422310	789546
145.14	32.71	200.52		98.7	77.6928	306.08	5423720	798745
147.1	32.46	199.59		100	77.3558	310.13	5436190	797021
149.18	32.14	198.91		101	78.727	314.24	5441530	791154
151.28	31.96	198.62		103	79.3123	319.23	5454360	791436
153.29	31.73	197.87		104	77.0857	323.34	5458320	790651
155.34	31.37	197		105	77.5473	327.37	5481200	787059
157.46	31	195.98		107	79.018
159.51	30.56	194.76		108	76.4621
161.58	30.24	193.83		110	78.0685
163.63	29.93	192.9		111	81.8087
165.64	29.69	192.16		112	78.1102
167.72	29.56	191.95		114	81.0318
168.77	29.62	191.89		115	78.1563
170.81	29.5	191.21		116	79.8336
172.83	29.33	190.45		118	76.8341
174.89	29.18	189.68		119	77.2841
176.99	28.99	188.57		120	79.9415
178.96	28.66	187.27		122	81.6531
181.08	28.39	186.32		123	79.1022
183.14	28.19	185.44		124	76.8066
185.14	27.99	184.82		126	80.6439
187.23	27.84	184.6		127	79.5699
189.33	27.71	184.27		128	76.9676
191.43	27.44	183.6		130	80.2849
193.39	27.16	182.8		131	85.5666
195.43	26.82	181.79		133	80.6498
196.51	26.69	181.33		134	80.0067
198.57	26.39	180.37		135	80.1686
200.58	26.12	179.49		137	82.1105
202.56	4461.45	2534.13		138	82.5034
203.61	4852.01	2311.99		139	81.4877
205.6	5354.67	2409.4		141	84.6294
207.64	5573.59	2062.01		142	76.9004
209.7	5729.41	2671.61		143	75.7185
211.83	5827.87	2403.64		145	81.2548
213.8	5910.77	2312.92		146	78.2309
215.95	5963.83	2200.03		147	81.9369
218.02	6010.04	2142.71		149	82.7233
220.09	6058.52	2127.64		150	80.105
222.02	6118.94	2111.69		151	77.4891
224.11	6132.86	2149.29		153	83.9026
226.24	6177.13	2206.21		154	82.2157
227.18	6202.05	2184.65		156	80.8032
229.24	6250.69	2116.92		157	82.5232
231.31	6303.13	2203.24		158	81.4664
233.35	6371.56	2307.91		160	77.2825
235.44	6386.96	2256.99		161	81.5099
237.54	6429.96	2241.01		162	85.3091
239.62	6470.44	2263.3		164	83.5338
241.58	6552.85	2228.03		165	81.3521
243.62	6557.24	2233.64		166	84.6501
245.73	6582.01	2195.46		168	80.9848
247.74	6621.8	2129.28		169	86.7732
249.82	6626.89	2075.57		170	83.041
251.85	6611.94	2115.43		172	81.6403
252.91	6668.37	2101.28		173	83.8627
255.04	6699.77	2051		174	82.0988
257.1	6651.88	2018.42		176	83.7812
259.04	6726.14	2045.84		177	79.0245
261.2	6726.4	2063.71		178	82.5907
263.16	6760.78	2000.35		180	83.564
265.21	6748.89	2145.22		181	80.117
267.3	6793.72	2104.15		183	83.5896
269.43	6838.3	2060.25		184	84.1022
271.38	6826.91	2113.25		185	82.3109
273.47	6882.8	2117.79		187	82.1293
275.51	6907.55	2100.86		188	82.9573
277.56	6947.1	2129.72		189	79.4937
279.67	6968.7	2139.45		191	83.8953
280.74	6969	2161.85		192	84.4112
282.77	6976.21	2051.3		193	83.0529
284.75	6993.39	2058.14		195	79.7939
286.81	6985.97	2086.25		196	83.8379
288.93	7018.18	2060.34		197	82.7087
290.93	7023.9	2032.79		199	80.439
292.98	7045.03	2021.19		200	80.2114
295.04	7032.94	2041.2		201	82.3258
297.13	7028.94	1955.95		203	80.2675
299.19	7061.48	1986.98		204	82.2441
				206	82.3709
				207	79.7621
				208	81.0744
				210	82.4783
				211	82.1933
				212	84.8372
				214	84.5609
				215	84.0902
				216	84.1591
				218	81.4037
				219	82.4469
				220	82.6264
				222	81.6252
				223	86.8145
				224	84.9454
				226	80.5066
				227	80.8007
				229	82.3127
				230	79.1712
				231	81.3295
				233	81.9487
				234	83.0433
				235	85.5599
				237	82.6308
				238	80.428
				239	84.0532
				241	79.5959
				242	84.3593
				243	81.6437
				245	82.0082
				246	82.4637
				247	79.5755
				249	88.1764
				250	78.7323
				252	82.7992
				253	86.9558
				254	80.4422
				256	84.6989
				257	83.3264
				258	82.1909
				260	84.1795
				261	79.3444
				262	83.5439
				264	84.82
				265	83.6648
				266	85.6839
				268	86.2669
				269	83.6569
				270	82.8151
				272	86.0335
				273	80.5155
				275	82.2744
				276	85.9648
				277	82.4599
				279	83.1121
				280	81.632
				281	85.7159
				283	84.1093
				284	86.1248
				285	84.5601
				287	83.7149
				288	81.69
				289	84.5348
				291	85.3879
				292	82.8193
				293	84.5165
				295	84.8419
				296	85.0608
				297	83.7121
				299	83.6789
				300	84.7563
				302	83.3524
				303	80.6201
				304	85.5884
				306	79.4448
				307	85.3707
				308	84.1111
				310	83.0058
				311	84.5403
				312	85.4796
				314	80.8155
				315	84.5044
				316	80.88
				318	83.4929
				319	85.7309
				320	84.2863
				322	84.1041
				323	83.34
				325	84.3268
				326	86.3992
				327	85.2211
				329	85.3055
				330	85.7513

## Sheet: Fig. 2
Fig. 2a
Irradiance(w/cm2)	Cd(mm)	yEr±(mm)
80.9527	1.95	0.02
172.24	2.43	0.03
261.804	2.78	0.03
353.092	3.05	0.05
439.211	3.41	0.06
533.943	3.59	0.08
620.063	3.72	0.09
710.92	3.81	0.11

## Sheet: Fig. 3
Fig. 3a				Fig. 3b
Nozzle diameter (mm)	Printing speed (mm/s)	Irradiance (W/cm2)		Resolution (mm-1)	Flow rate (mm3/min)
0.41	0.3	36.28		5	7.536
0.41	1	59.73		1.66667	169.56
0.41	5	186.03		0.8	294.375
0.41	10	288.87		2.43902	131.88
0.41	20	453.06		2.43902	22.608
0.41	31	577.55		2.43902	245.443	This work
0.6	0.3	48.91		1.66667	729.108	This work
0.6	1	74.17		1.19048	1728.16	This work
0.6	5	225.72		0.8	4489.22	This work
0.6	10	333.98		0.40816	14701.3	This work
0.6	20	463.88		0.28571	23656	This work
0.6	30	613.64
0.6	43	748.96
0.84	0.3	57.93
0.84	1	84.99
0.84	5	243.77
0.84	10	352.02
0.84	20	478.32
0.84	30	640.7
0.84	40	803.08
0.84	52	979.9
1.25	0.3	77.78
1.25	1	99.43
1.25	5	285.26
1.25	10	427.8
1.25	20	570.34
1.25	30	730.91
1.25	40	893.3
1.25	50	1091.76
1.25	61	1308.27
2.45	0.3	135.51
2.45	1	252.79
2.45	5	397.13
2.45	10	568.53
2.45	20	767
2.45	30	929.38
2.45	40	1145.89
2.45	52	1362.4
3.5	0.3	225.72
3.5	1	388.11
3.5	5	568.53
3.5	10	803.08
3.5	20	1037.64
3.5	30	1236.1
3.5	41	1470.65

## Sheet: Fig. S1
Fig.S1a							Fig.S1b							Fig.S1c
72.5wt%Al2O3		75.0wt%Al2O3		77.5wt%Al2O3			72.5wt%Al2O3		75.0wt%Al2O3		77.5wt%Al2O3			75.0wt%Al2O3
Shear Rate ɣ̇ (s-1)	Viscosity η (Pa·s)	Shear Rate ɣ̇ (s-1)	Viscosity η (Pa·s)	Shear Rate ɣ̇ (s-1)	Viscosity η (Pa·s)		Resolution (mm-1)	Flow rate (mm3/min)	Resolution (mm-1)	Flow rate (mm3/min)	Resolution (mm-1)	Flow rate (mm3/min)		Stress (Pa)	G' in Pa	G" in Pa
0.06913	86.62	0.06891	363.234	0.06933	2017.8		2.43902	285.03	2.43902	245.443	2.43902	182.103		0.9422	8518.4	1039.8
0.11202	69.5157	0.1135	307.629	0.11297	1505.58		1.66667	796.932	1.66667	729.108	1.66667	559.548		1.018	8559.2	1012.62
0.18153	58.7858	0.18411	260.46	0.18425	1105.89		1.19048	1861.09	1.19048	1728.16	1.19048	1462.29		1.101	8602.4	1072.62
0.2945	49.2607	0.29876	175.16	0.29809	777.955		0.8	5298.75	0.8	4489.22	0.8	3900.47		1.192	8744	994.154
0.48293	35.587	0.48441	93.4115	0.48409	509.896		0.40816	16397.6	0.40816	14701.3	0.40816	12439.6		1.284	8712	1048.2
0.78539	23.222	0.78711	52.6564	0.78223	365.708		0.28571	25963.9	0.28571	23656	0.28571	18463.2		1.383	8592	973.385
1.27305	15.2149	1.27585	40.4628	1.27268	223.678									1.476	8640	1024.62
2.07091	9.95397	2.07304	18.2484	2.07428	110.833									1.625	8609.6	982.615
3.34917	6.53499	3.35357	9.06661	3.35665	87.6824									1.747	8612.32	964.615
5.45621	4.45112	5.46235	6.37206	5.44852	40.5249									1.906	8651.2	1064.4
8.86234	3.09146	8.85688	4.86877	8.85583	39.5687									2.069	8579.2	1033.29
14.3948	2.26407	14.3819	4.69063	14.4392	23.1027									2.203	8532	1061.12
23.3533	1.68781	23.3709	3.2602	23.3344	13.8344									2.371	8664	1003.38
37.9165	1.31235	37.9255	1.73454	37.917	10.3267									2.564	8632	1005.55
61.5887	1.03236	61.5901	1.24129	61.6216	6.59825									2.772	8552	1002.51
99.9905	0.66284	100.038	0.91644	100.057	4.35033									2.995	8619.2	1023.69
														3.24	8619.2	960.462
														3.491	8600	1013.08
														3.771	8632	1044.46
														4.076	8448	1031.54
														4.401	8552	983.538
														4.758	8575.2	1077.23
														5.136	8600	1022.77
														5.55	8568	965.077
														5.991	8768	1026.92
														6.479	8532	1046.77
														6.996	8608	1048.15
														7.56	8616	1032.92
														8.173	8608	984
														8.825	8608	1043.08
														9.534	8528	983.538
														10.29	8624	1033.38
														11.12	8584	1053.23
														12.03	8592	1007.54
														12.98	8608	1027.38
														14.03	8648	1049.08
														15.16	8520	1017.23
														16.37	8560	1051.85
														17.69	8600	1001.08
														19.12	8568	1022.77
														20.65	8544	1034.31
														22.31	8616	986.308
														24.09	8520	1018.15
														26.05	8615.2	1082.77
														28.13	8488	1002.46
														30.37	8528	1028.31
														32.82	8648	944.308
														35.46	8576	938.308
														38.31	8600	936
														41.39	8536	955.846
														44.71	8544	868.615
														48.3	8600	936.462
														52.18	8552	971.077
														56.37	8552	939.692
														60.9	8624	942
														65.8	8568	944.769
														71.08	8592	941.538
														76.79	8552	958.615
														82.96	8568	993.692
														89.62	8600	990.462
														96.83	8496	1008
														104.6	8448	1009.85
														113	8440	1049.54
														122.1	8400	1117.85
														131.9	8256	1086
														142.5	8152	1233.23
														154	7976.8	1221.23
														166.3	7884.8	1346.77
														179.7	7626.4	1429.38
														194.2	7460.8	1476.46
														209.8	7280.8	1553.54
														226.7	7033.6	1598.31
														244.9	6763.2	1658.77
														264.7	6414.4	1702.62
														286	6164	1730.77
														309	5840.8	1760.77
														333.9	5547.2	1788.92
														360.9	5207.2	1808.31
														390	4868	1812
														421.4	4579.2	1794.46
														455.4	4324	1770
														492.2	4076	1727.54
														532	3846.4	1678.15
														575	3610.4	1621.85
														621.6	3360.8	1546.62
														672.4	3024.8	1423.38
														727.4	2733.6	1302.46
														787.8	2325.6	1134.46
														854.2	1880.8	949.846
														932.3	1080	649.846
														1030	224	265.662
														1103	82.08	150.231
														1181	61.712	125.585
														1267	53.456	113.492
														1361	48.928	107.677
														1465	46.608	104.169
														1582	45.864	101.631
														1707	45.152	101.031
														1844	45.096	101.123
														1993	45.392	101.631
														2155	45.784	101.538
														2330	46.368	102.277
														2520	46.96	103.338
														2725	47.656	104.631
														2946	48.224	105.462
														3184	48.688	106.754
														3440	48.968	107.631
														3716	49.2	108.969
														4013	49.256	110.215
														4332	49.128	111.323
														4674	48.64	112.523
														5042	47.92	113.031
														5434	46.768	113.4
														5853	45.048	112.985
														6303	43.216	112.662
														6784	41.176	112.108
														7306	39.552	112.523
														7879	38.608	114.6
														8489	37.104	115.892
														9165	35.848	118.615
														9902	35.216	122.492

## Sheet: Fig. S2
Fig. S2
BAPO		UCPs		Alumina
Wavelength (nm)	Absorbance (a.u.)	Wavelength (nm)	Emission (a.u.)	Wavelength (nm)	Absorbance (a.u.)
300	1.9388	300	60	300	0.2115
301	1.9357	300.2	58	301	0.2115
302	1.9183	300.4	57	302	0.212
303	1.9131	300.6	56	303	0.212
304	1.8974	300.8	55	304	0.2125
305	1.8833	301	54	305	0.2125
306	1.862	301.2	54	306	0.2125
307	1.8415	301.4	53	307	0.2125
308	1.8243	301.6	52	308	0.2125
309	1.7877	301.8	50	309	0.213
310	1.767	302	50	310	0.213
311	1.7282	302.2	50	311	0.213
312	1.6997	302.4	50	312	0.2135
313	1.662	302.6	50	313	0.2135
314	1.6232	302.8	51	314	0.2135
315	1.5847	303	50	315	0.2135
316	1.5394	303.2	50	316	0.214
317	1.4949	303.4	49	317	0.214
318	1.448	303.6	49	318	0.214
319	1.4011	303.8	49	319	0.214
320	1.3471	304	49	320	0.2145
321	1.296	304.2	49	321	0.2145
322	1.2411	304.4	49	322	0.2145
323	1.1851	304.6	49	323	0.215
324	1.1315	304.8	49	324	0.215
325	1.0748	305	48	325	0.215
326	1.0177	305.2	48	326	0.2155
327	0.9597	305.4	49	327	0.2155
328	0.903	305.6	49	328	0.2155
329	0.8458	305.8	49	329	0.2155
330	0.7904	306	50	330	0.2155
331	0.7361	306.2	50	331	0.2155
332	0.6848	306.4	50	332	0.2155
333	0.6361	306.6	50	333	0.216
334	0.5893	306.8	51	334	0.216
335	0.5439	307	52	335	0.2165
336	0.503	307.2	53	336	0.216
337	0.4645	307.4	53	337	0.216
338	0.4268	307.6	54	338	0.2165
339	0.4004	307.8	56	339	0.216
340	0.3593	308	56	340	0.217
341	0.3314	308.2	57	341	0.2175
342	0.307	308.4	58	342	0.2175
343	0.2858	308.6	57	343	0.2175
344	0.2681	308.8	58	344	0.2175
345	0.253	309	59	345	0.2175
346	0.2402	309.2	60	346	0.2175
347	0.2304	309.4	60	347	0.2175
348	0.222	309.6	59	348	0.218
349	0.2157	309.8	61	349	0.218
350	0.2102	310	60	350	0.218
351	0.2052	310.2	60	351	0.218
352	0.201	310.4	60	352	0.218
353	0.1968	310.6	59	353	0.218
354	0.1927	310.8	58	354	0.218
355	0.1894	311	58	355	0.2185
356	0.1868	311.2	57	356	0.218
357	0.1852	311.4	56	357	0.2185
358	0.1853	311.6	56	358	0.2185
359	0.1867	311.8	55	359	0.2185
360	0.1895	312	54	360	0.2185
361	0.1936	312.2	54	361	0.2185
362	0.1987	312.4	53	362	0.218
363	0.2046	312.6	52	363	0.2185
364	0.2109	312.8	51	364	0.218
365	0.2176	313	51	365	0.219
366	0.2243	313.2	51	366	0.219
367	0.23	313.4	51	367	0.219
368	0.2349	313.6	50	368	0.219
369	0.2388	313.8	50	369	0.219
370	0.2409	314	49	370	0.219
371	0.2416	314.2	49	371	0.219
372	0.2407	314.4	49	372	0.219
373	0.238	314.6	49	373	0.219
374	0.2344	314.8	49	374	0.219
375	0.2305	315	49	375	0.219
376	0.2263	315.2	49	376	0.219
377	0.2225	315.4	49	377	0.219
378	0.2189	315.6	49	378	0.219
379	0.2157	315.8	48	379	0.219
380	0.2129	316	48	380	0.2185
381	0.21	316.2	48	381	0.219
382	0.2074	316.4	49	382	0.219
383	0.2046	316.6	49	383	0.2185
384	0.2021	316.8	48	384	0.2185
385	0.1997	317	48	385	0.2185
386	0.1979	317.2	48	386	0.2185
387	0.1953	317.4	48	387	0.2185
388	0.1933	317.6	48	388	0.2185
389	0.1916	317.8	48	389	0.2185
390	0.1901	318	48	390	0.2185
391	0.189	318.2	48	391	0.2185
392	0.1879	318.4	48	392	0.2185
393	0.187	318.6	48	393	0.2185
394	0.1859	318.8	48	394	0.2185
395	0.1847	319	48	395	0.218
396	0.1831	319.2	49	396	0.218
397	0.181	319.4	48	397	0.218
398	0.1784	319.6	48	398	0.218
399	0.1751	319.8	49	399	0.218
400	0.1712	320	49	400	0.218
401	0.1667	320.2	49	401	0.218
402	0.1616	320.4	49	402	0.218
403	0.1564	320.6	49	403	0.218
404	0.1506	320.8	49	404	0.2175
405	0.1445	321	48	405	0.2175
406	0.1384	321.2	48	406	0.2175
407	0.1323	321.4	48	407	0.2175
408	0.1261	321.6	48	408	0.2175
409	0.1197	321.8	48	409	0.2175
410	0.1136	322	48	410	0.2175
411	0.1075	322.2	48	411	0.217
412	0.1017	322.4	48	412	0.217
413	0.096	322.6	48	413	0.217
414	0.0905	322.8	49	414	0.217
415	0.0857	323	48	415	0.217
416	0.081	323.2	49	416	0.2165
417	0.0765	323.4	49	417	0.216
418	0.0722	323.6	49	418	0.216
419	0.0682	323.8	49	419	0.216
420	0.0643	324	49	420	0.216
421	0.0605	324.2	50	421	0.216
422	0.0568	324.4	50	422	0.216
423	0.0531	324.6	51	423	0.2155
424	0.0493	324.8	51	424	0.2155
425	0.0459	325	52	425	0.2155
426	0.0423	325.2	52	426	0.2155
427	0.0391	325.4	53	427	0.215
428	0.0358	325.6	54	428	0.215
429	0.0326	325.8	54	429	0.215
430	0.0295	326	54	430	0.215
431	0.0268	326.2	53	431	0.2145
432	0.0241	326.4	54	432	0.2145
433	0.0216	326.6	54	433	0.2145
434	0.0194	326.8	53	434	0.2145
435	0.0172	327	53	435	0.214
436	0.0152	327.2	52	436	0.214
437	0.0133	327.4	52	437	0.214
438	0.0117	327.6	53	438	0.214
439	0.0102	327.8	53	439	0.2135
440	0.009	328	53	440	0.2135
441	0.0078	328.2	53	441	0.2135
442	0.0068	328.4	53	442	0.213
443	0.0059	328.6	52	443	0.213
444	0.0052	328.8	52	444	0.213
445	0.0045	329	51	445	0.213
446	0.004	329.2	51	446	0.2125
447	0.0035	329.4	51	447	0.2125
448	0.003	329.6	51	448	0.2125
449	0.0026	329.8	50	449	0.212
450	0.0023	330	51	450	0.212
451	0.0021	330.2	51	451	0.212
452	0.0018	330.4	52	452	0.212
453	0.0017	330.6	52	453	0.2115
454	0.0015	330.8	52	454	0.2115
455	0.0013	331	53	455	0.2115
456	0.0012	331.2	53	456	0.211
457	0.0011	331.4	54	457	0.211
458	0.001	331.6	56	458	0.211
459	0.001	331.8	58	459	0.2105
460	0.0008	332	58	460	0.2105
461	0.0008	332.2	60	461	0.2105
462	0.0008	332.4	62	462	0.2105
463	0.0008	332.6	65	463	0.21
464	0.0009	332.8	67	464	0.21
465	0.0008	333	70	465	0.21
466	0.0008	333.2	72	466	0.2095
467	0.0008	333.4	78	467	0.2095
468	0.0008	333.6	83	468	0.2095
469	0.0008	333.8	93	469	0.209
470	0.0008	334	99	470	0.209
471	0.0008	334.2	117	471	0.209
472	0.0007	334.4	134	472	0.2085
473	0.0007	334.6	167	473	0.2085
474	0.0006	334.8	197	474	0.208
475	0.0006	335	254	475	0.208
476	0.0006	335.2	311	476	0.208
477	0.0005	335.4	400	477	0.2075
478	0.0004	335.6	463	478	0.2075
479	0.0003	335.8	569	479	0.2075
480	0.0002	336	655	480	0.207
481	0.0002	336.2	776	481	0.207
482	0.0001	336.4	874	482	0.207
483	0.0001	336.6	994	483	0.2065
484	0.0002	336.8	1095	484	0.2065
485	0.0003	337	1181	485	0.2065
486	0.0003	337.2	1237	486	0.206
487	0.0004	337.4	1278	487	0.206
488	0.0004	337.6	1309	488	0.2055
489	0.0005	337.8	1320	489	0.2055
490	0.0005	338	1323	490	0.2055
491	0.0005	338.2	1340	491	0.205
492	0.0005	338.4	1364	492	0.205
493	0.0004	338.6	1406	493	0.205
494	0.0004	338.8	1449	494	0.2045
495	0.0003	339	1518	495	0.2045
496	0.0002	339.2	1597	496	0.2045
497	0.0001	339.4	1694	497	0.204
498	0.0001	339.6	1796	498	0.204
499	0	339.8	1930	499	0.204
500	0.0001	340	2060	500	0.2035
501	0.0002	340.2	2214	501	0.2035
502	0.0002	340.4	2348	502	0.203
503	0.0003	340.6	2516	503	0.203
504	0.0004	340.8	2666	504	0.203
505	0.0004	341	2844	505	0.2025
506	0.0003	341.2	2979	506	0.2025
507	0.0003	341.4	3154	507	0.202
508	0.0003	341.6	3282	508	0.202
509	0.0003	341.8	3456	509	0.202
510	0.0001	342	3626	510	0.2015
511	0.0001	342.2	3815	511	0.2015
512	0	342.4	3968	512	0.201
513	0.0001	342.6	4156	513	0.201
514	0.0002	342.8	4297	514	0.201
515	0.0003	343	4458	515	0.2005
516	0.0004	343.2	4627	516	0.2005
517	0.0006	343.4	4772	517	0.2
518	0.0007	343.6	4883	518	0.2
519	0.0009	343.8	5030	519	0.2
520	0.0011	344	5157	520	0.1995
521	0.0012	344.2	5252	521	0.1995
522	0.0013	344.4	5340	522	0.199
523	0.0014	344.6	5424	523	0.199
524	0.0015	344.8	5490	524	0.199
525	0.0017	345	5558	525	0.1985
526	0.0017	345.2	5582	526	0.1985
527	0.0017	345.4	5621	527	0.198
528	0.0018	345.6	5649	528	0.198
529	0.0015	345.8	5653	529	0.1975
530	0.0015	346	5667	530	0.1975
531	0.0014	346.2	5636	531	0.1975
532	0.0012	346.4	5608	532	0.197
533	0.0009	346.6	5547	533	0.197
534	0.0007	346.8	5469	534	0.1965
535	0.0006	347	5377	535	0.1965
536	0.0004	347.2	5293	536	0.196
537	0.0002	347.4	5166	537	0.1955
538	0	347.6	5043	538	0.1955
539	0.0001	347.8	4901	539	0.195
540	0.0003	348	4770	540	0.195
541	0.0004	348.2	4626	541	0.195
542	0.0005	348.4	4419	542	0.1945
543	0.0006	348.6	4252	543	0.1945
544	0.0007	348.8	4084	544	0.194
545	0.0007	349	3910	545	0.194
546	0.0009	349.2	3758	546	0.1935
547	0.0008	349.4	3596	547	0.1935
548	0.0009	349.6	3439	548	0.1935
549	0.0009	349.8	3269	549	0.193
550	0.0009	350	3130	550	0.193
551	0.001	350.2	2967	551	0.1925
552	0.001	350.4	2821	552	0.1925
553	0.0009	350.6	2661	553	0.1925
554	0.001	350.8	2519	554	0.192
555	0.001	351	2374	555	0.192
556	0.0009	351.2	2252	556	0.1915
557	0.001	351.4	2124	557	0.1915
558	0.001	351.6	2012	558	0.191
559	0.001	351.8	1892	559	0.191
560	0.001	352	1783	560	0.191
561	0.001	352.2	1669	561	0.1905
562	0.001	352.4	1584	562	0.1905
563	0.0009	352.6	1485	563	0.19
564	0.0009	352.8	1400	564	0.19
565	0.0009	353	1335	565	0.1895
566	0.0009	353.2	1270	566	0.1895
567	0.0009	353.4	1210	567	0.189
568	0.0009	353.6	1159	568	0.189
569	0.001	353.8	1115	569	0.189
570	0.001	354	1082	570	0.1885
571	0.001	354.2	1049	571	0.1885
572	0.0009	354.4	1023	572	0.188
573	0.001	354.6	1007	573	0.188
574	0.0009	354.8	1003	574	0.1875
575	0.001	355	1003	575	0.1875
576	0.001	355.2	1025	576	0.187
577	0.0009	355.4	1043	577	0.187
578	0.0009	355.6	1068	578	0.187
579	0.001	355.8	1125	579	0.1865
580	0.0009	356	1184	580	0.1865
581	0.0009	356.2	1278	581	0.186
582	0.0009	356.4	1366	582	0.186
583	0.0009	356.6	1472	583	0.1855
584	0.0009	356.8	1583	584	0.1855
585	0.001	357	1726	585	0.185
586	0.0009	357.2	1855	586	0.185
587	0.0009	357.4	1998	587	0.1845
588	0.0009	357.6	2128	588	0.1845
589	0.0008	357.8	2260	589	0.1845
590	0.0008	358	2374	590	0.184
591	0.0008	358.2	2484	591	0.184
592	0.0008	358.4	2563	592	0.1835
593	0.0009	358.6	2620	593	0.1835
594	0.0008	358.8	2668	594	0.183
595	0.0009	359	2713	595	0.183
596	0.0008	359.2	2748	596	0.1825
597	0.0009	359.4	2789	597	0.1825
598	0.0008	359.6	2844	598	0.1825
599	0.0008	359.8	2903	599	0.182
600	0.0009	360	2958	600	0.182
601	0.0008	360.2	3027	601	0.1815
602	0.0008	360.4	3080	602	0.1815
603	0.0008	360.6	3151	603	0.181
604	0.0008	360.8	3216	604	0.181
605	0.0008	361	3282	605	0.1805
606	0.0008	361.2	3327	606	0.1805
607	0.0008	361.4	3375	607	0.18
608	0.0008	361.6	3408	608	0.18
609	0.0008	361.8	3415	609	0.18
610	0.0008	362	3420	610	0.1795
611	0.0008	362.2	3384	611	0.1795
612	0.0008	362.4	3328	612	0.179
613	0.0008	362.6	3228	613	0.179
614	0.0008	362.8	3123	614	0.1785
615	0.0008	363	2994	615	0.1785
616	0.0008	363.2	2880	616	0.178
617	0.0008	363.4	2730	617	0.178
618	0.0008	363.6	2580	618	0.1775
619	0.0008	363.8	2431	619	0.1775
620	0.0008	364	2290	620	0.1775
621	0.0008	364.2	2134	621	0.177
622	0.0008	364.4	1980	622	0.177
623	0.0009	364.6	1850	623	0.1765
624	0.0008	364.8	1737	624	0.1765
625	0.0008	365	1612	625	0.176
626	0.0008	365.2	1501	626	0.176
627	0.0008	365.4	1387	627	0.1755
628	0.0008	365.6	1289	628	0.1755
629	0.0008	365.8	1176	629	0.175
630	0.0008	366	1080	630	0.175
631	0.0008	366.2	988	631	0.175
632	0.0008	366.4	912	632	0.1745
633	0.0008	366.6	836	633	0.1745
634	0.0008	366.8	771	634	0.174
635	0.0009	367	709	635	0.174
636	0.0009	367.2	645	636	0.1735
637	0.0008	367.4	589	637	0.1735
638	0.0008	367.6	541	638	0.173
639	0.0009	367.8	487	639	0.173
640	0.0008	368	444	640	0.1725
641	0.0008	368.2	407	641	0.1725
642	0.0008	368.4	371	642	0.172
643	0.0009	368.6	339	643	0.172
644	0.0008	368.8	314	644	0.172
645	0.0008	369	288	645	0.1715
646	0.0009	369.2	263	646	0.1715
647	0.0008	369.4	242	647	0.171
648	0.0008	369.6	224	648	0.171
649	0.0009	369.8	208	649	0.1705
650	0.0008	370	194	650	0.1705
651	0.0008	370.2	182	651	0.17
652	0.0009	370.4	169	652	0.17
653	0.0008	370.6	160	653	0.17
654	0.0008	370.8	150	654	0.1695
655	0.0008	371	140	655	0.1695
656	0.0008	371.2	133	656	0.169
657	0.0009	371.4	126	657	0.169
658	0.0008	371.6	120	658	0.1685
659	0.0009	371.8	115	659	0.1685
660	0.0008	372	110	660	0.168
661	0.0009	372.2	109	661	0.168
662	0.0008	372.4	105	662	0.1675
663	0.0008	372.6	105	663	0.1675
664	0.0009	372.8	104	664	0.1675
665	0.0008	373	102	665	0.167
666	0.0009	373.2	102	666	0.167
667	0.0009	373.4	104	667	0.1665
668	0.0009	373.6	103	668	0.1665
669	0.0008	373.8	103	669	0.166
670	0.0009	374	104	670	0.166
671	0.0009	374.2	104	671	0.1655
672	0.0009	374.4	105	672	0.1655
673	0.0009	374.6	107	673	0.165
674	0.0008	374.8	109	674	0.165
675	0.0008	375	111	675	0.165
676	0.0009	375.2	115	676	0.1645
677	0.0008	375.4	118	677	0.1645
678	0.0009	375.6	118	678	0.164
679	0.0008	375.8	120	679	0.164
680	0.0008	376	123	680	0.1635
681	0.0009	376.2	127	681	0.1635
682	0.0008	376.4	130	682	0.163
683	0.0009	376.6	131	683	0.163
684	0.0008	376.8	130	684	0.1625
685	0.0009	377	132	685	0.1625
686	0.0009	377.2	130	686	0.1625
687	0.0009	377.4	134	687	0.162
688	0.0009	377.6	140	688	0.162
689	0.0009	377.8	142	689	0.1615
690	0.0008	378	147	690	0.1615
691	0.0009	378.2	148	691	0.161
692	0.0009	378.4	150	692	0.161
693	0.0009	378.6	152	693	0.1605
694	0.0009	378.8	152	694	0.1605
695	0.0009	379	156	695	0.1605
696	0.0008	379.2	156	696	0.16
697	0.0008	379.4	158	697	0.16
698	0.0008	379.6	157	698	0.1595
699	0.0008	379.8	158	699	0.1595
700	0.0008	380	156	700	0.159
701	0.0009	380.2	155	701	0.159
702	0.0009	380.4	153	702	0.1585
703	0.0008	380.6	151	703	0.1585
704	0.0008	380.8	148	704	0.158
705	0.0009	381	147	705	0.158
706	0.0008	381.2	147	706	0.158
707	0.0008	381.4	146	707	0.1575
708	0.0008	381.6	143	708	0.1575
709	0.0008	381.8	140	709	0.157
710	0.0008	382	136	710	0.157
711	0.0008	382.2	133	711	0.1565
712	0.0008	382.4	129	712	0.1565
713	0.0008	382.6	125	713	0.1565
714	0.0009	382.8	120	714	0.156
715	0.0008	383	119	715	0.156
716	0.0008	383.2	115	716	0.1555
717	0.0009	383.4	113	717	0.1555
718	0.0008	383.6	112	718	0.155
719	0.0008	383.8	109	719	0.155
720	0.0007	384	109	720	0.1545
721	0.0008	384.2	108	721	0.1545
722	0.0008	384.4	105	722	0.1545
723	0.0008	384.6	103	723	0.154
724	0.0008	384.8	100	724	0.154
725	0.0008	385	97	725	0.1535
726	0.0008	385.2	93	726	0.1535
727	0.0008	385.4	93	727	0.153
728	0.0008	385.6	91	728	0.153
729	0.0008	385.8	88	729	0.1525
730	0.0008	386	87	730	0.1525
731	0.0008	386.2	83	731	0.1525
732	0.0008	386.4	82	732	0.152
733	0.0008	386.6	80	733	0.152
734	0.0008	386.8	79	734	0.1515
735	0.0008	387	77	735	0.1515
736	0.0008	387.2	76	736	0.151
737	0.0008	387.4	76	737	0.151
738	0.0008	387.6	74	738	0.151
739	0.0007	387.8	73	739	0.1505
740	0.0008	388	72	740	0.1505
741	0.0008	388.2	73	741	0.15
742	0.0008	388.4	70	742	0.15
743	0.0008	388.6	70	743	0.1495
744	0.0007	388.8	69	744	0.1495
745	0.0007	389	67	745	0.1495
746	0.0008	389.2	67	746	0.149
747	0.0008	389.4	67	747	0.149
748	0.0008	389.6	67	748	0.1485
749	0.0007	389.8	66	749	0.1485
750	0.0008	390	65	750	0.148
751	0.0008	390.2	64	751	0.148
752	0.0008	390.4	62	752	0.1475
753	0.0007	390.6	62	753	0.1475
754	0.0007	390.8	62	754	0.1475
755	0.0007	391	62	755	0.147
756	0.0008	391.2	61	756	0.147
757	0.0007	391.4	61	757	0.1465
758	0.0007	391.6	61	758	0.1465
759	0.0007	391.8	61	759	0.1465
760	0.0007	392	61	760	0.1465
761	0.0008	392.2	61	761	0.1465
762	0.0008	392.4	60	762	0.146
763	0.0008	392.6	59	763	0.146
764	0.0008	392.8	60	764	0.1455
765	0.0007	393	60	765	0.1455
766	0.0008	393.2	59	766	0.145
767	0.0008	393.4	59	767	0.145
768	0.0007	393.6	59	768	0.145
769	0.0008	393.8	59	769	0.1445
770	0.0008	394	58	770	0.1445
771	0.0007	394.2	58	771	0.144
772	0.0007	394.4	58	772	0.144
773	0.0008	394.6	57	773	0.1435
774	0.0008	394.8	57	774	0.1435
775	0.0007	395	57	775	0.1435
776	0.0008	395.2	57	776	0.143
777	0.0007	395.4	55	777	0.143
778	0.0007	395.6	54	778	0.1425
779	0.0008	395.8	54	779	0.1425
780	0.0008	396	54	780	0.142
781	0.0007	396.2	54	781	0.142
782	0.0008	396.4	52	782	0.142
783	0.0007	396.6	52	783	0.1415
784	0.0007	396.8	52	784	0.1415
785	0.0007	397	52	785	0.141
786	0.0007	397.2	51	786	0.141
787	0.0007	397.4	52	787	0.1405
788	0.0007	397.6	52	788	0.1405
789	0.0008	397.8	51	789	0.1405
790	0.0008	398	51	790	0.14
791	0.0008	398.2	51	791	0.14
792	0.0008	398.4	51	792	0.1395
793	0.0007	398.6	51	793	0.1395
794	0.0008	398.8	51	794	0.139
795	0.0007	399	51	795	0.139
796	0.0007	399.2	51	796	0.139
797	0.0008	399.4	51	797	0.1385
798	0.0008	399.6	51	798	0.1385
799	0.0008	399.8	51	799	0.138
800	0.0008	400	51	800	0.138
801	0.0008	400.2	50	801	0.138
802	0.0008	400.4	50	802	0.1375
803	0.0008	400.6	50	803	0.1375
804	0.0008	400.8	50	804	0.137
805	0.0008	401	49	805	0.137
806	0.0008	401.2	48	806	0.137
807	0.0008	401.4	49	807	0.1365
808	0.0008	401.6	49	808	0.1365
809	0.0008	401.8	49	809	0.136
810	0.0008	402	49	810	0.136
811	0.0008	402.2	49	811	0.1355
812	0.0008	402.4	49	812	0.1355
813	0.0008	402.6	49	813	0.1355
814	0.0008	402.8	49	814	0.135
815	0.0008	403	49	815	0.135
816	0.0008	403.2	50	816	0.1345
817	0.0008	403.4	49	817	0.1345
818	0.0008	403.6	49	818	0.1345
819	0.0008	403.8	49	819	0.134
820	0.0008	404	49	820	0.134
821	0.0008	404.2	50	821	0.1335
822	0.0008	404.4	50	822	0.1335
823	0.0008	404.6	50	823	0.1335
824	0.0008	404.8	50	824	0.133
825	0.0008	405	50	825	0.133
826	0.0008	405.2	50	826	0.1325
827	0.0008	405.4	50	827	0.1325
828	0.0008	405.6	50	828	0.132
829	0.0008	405.8	50	829	0.132
830	0.0008	406	51	830	0.132
831	0.0008	406.2	50	831	0.1315
832	0.0008	406.4	50	832	0.1315
833	0.0008	406.6	51	833	0.131
834	0.0008	406.8	51	834	0.131
835	0.0008	407	51	835	0.131
836	0.0008	407.2	52	836	0.1305
837	0.0008	407.4	53	837	0.1305
838	0.0008	407.6	52	838	0.13
839	0.0008	407.8	52	839	0.13
840	0.0008	408	52	840	0.13
841	0.0008	408.2	52	841	0.1295
842	0.0008	408.4	52	842	0.1295
843	0.0008	408.6	52	843	0.129
844	0.0008	408.8	52	844	0.129
845	0.0008	409	52	845	0.129
846	0.0008	409.2	51	846	0.1285
847	0.0008	409.4	51	847	0.1285
848	0.0008	409.6	51	848	0.128
849	0.0008	409.8	51	849	0.128
850	0.0008	410	51	850	0.128
851	0.0008	410.2	51	851	0.1275
852	0.0008	410.4	51	852	0.1275
853	0.0008	410.6	51	853	0.1275
854	0.0008	410.8	51	854	0.127
855	0.0008	411	50	855	0.127
856	0.0008	411.2	50	856	0.1265
857	0.0008	411.4	51	857	0.1265
858	0.0008	411.6	51	858	0.1265
859	0.0008	411.8	51	859	0.126
860	0.0008	412	51	860	0.126
861	0.0008	412.2	51	861	0.1255
862	0.0008	412.4	50	862	0.1255
863	0.0008	412.6	50	863	0.1255
864	0.0008	412.8	51	864	0.125
865	0.0008	413	50	865	0.125
866	0.0008	413.2	49	866	0.1245
867	0.0008	413.4	50	867	0.1245
868	0.0008	413.6	49	868	0.1245
869	0.0008	413.8	49	869	0.124
870	0.0008	414	50	870	0.124
871	0.0008	414.2	50	871	0.124
872	0.0008	414.4	50	872	0.1235
873	0.0008	414.6	50	873	0.1235
874	0.0008	414.8	50	874	0.1235
875	0.0008	415	51	875	0.123
876	0.0008	415.2	51	876	0.123
877	0.0008	415.4	50	877	0.1225
878	0.0008	415.6	50	878	0.1225
879	0.0008	415.8	50	879	0.1225
880	0.0008	416	50	880	0.122
881	0.0008	416.2	50	881	0.122
882	0.0008	416.4	49	882	0.122
883	0.0008	416.6	49	883	0.1215
884	0.0008	416.8	50	884	0.1215
885	0.0008	417	51	885	0.1215
886	0.0008	417.2	51	886	0.121
887	0.0008	417.4	51	887	0.121
888	0.0008	417.6	52	888	0.1205
889	0.0008	417.8	51	889	0.1205
890	0.0008	418	52	890	0.1205
891	0.0008	418.2	53	891	0.12
892	0.0008	418.4	54	892	0.12
893	0.0008	418.6	54	893	0.12
894	0.0008	418.8	55	894	0.1195
895	0.0008	419	54	895	0.1195
896	0.0008	419.2	54	896	0.1195
897	0.0008	419.4	54	897	0.119
898	0.0008	419.6	55	898	0.119
899	0.0008	419.8	54	899	0.1185
900	0.0008	420	55	900	0.1185
901	0.0008	420.2	55	901	0.1185
902	0.0008	420.4	56	902	0.118
903	0.0008	420.6	55	903	0.118
904	0.0008	420.8	54	904	0.118
905	0.0008	421	55	905	0.1175
906	0.0008	421.2	55	906	0.1175
907	0.0008	421.4	55	907	0.1175
908	0.0008	421.6	55	908	0.117
909	0.0008	421.8	55	909	0.117
910	0.0008	422	56	910	0.1165
911	0.0008	422.2	56	911	0.1165
912	0.0008	422.4	56	912	0.1165
913	0.0008	422.6	56	913	0.116
914	0.0008	422.8	56	914	0.116
915	0.0008	423	56	915	0.116
916	0.0008	423.2	55	916	0.1155
917	0.0008	423.4	55	917	0.1155
918	0.0008	423.6	56	918	0.1155
919	0.0008	423.8	57	919	0.115
920	0.0008	424	56	920	0.115
921	0.0008	424.2	56	921	0.115
922	0.0008	424.4	56	922	0.1145
923	0.0008	424.6	54	923	0.1145
924	0.0008	424.8	53	924	0.1145
925	0.0008	425	53	925	0.114
926	0.0008	425.2	53	926	0.114
927	0.0008	425.4	53	927	0.114
928	0.0008	425.6	53	928	0.1135
929	0.0008	425.8	52	929	0.1135
930	0.0008	426	52	930	0.1135
931	0.0008	426.2	52	931	0.113
932	0.0008	426.4	52	932	0.113
933	0.0008	426.6	51	933	0.1125
934	0.0008	426.8	51	934	0.1125
935	0.0008	427	51	935	0.1125
936	0.0008	427.2	51	936	0.112
937	0.0008	427.4	51	937	0.112
938	0.0008	427.6	51	938	0.112
939	0.0008	427.8	51	939	0.1115
940	0.0008	428	51	940	0.1115
941	0.0008	428.2	51	941	0.1115
942	0.0008	428.4	50	942	0.111
943	0.0008	428.6	51	943	0.111
944	0.0008	428.8	50	944	0.111
945	0.0008	429	50	945	0.1105
946	0.0008	429.2	50	946	0.1105
947	0.0008	429.4	50	947	0.1105
948	0.0008	429.6	50	948	0.11
949	0.0008	429.8	50	949	0.11
950	0.0008	430	50	950	0.11
951	0.0008	430.2	51	951	0.1095
952	0.0008	430.4	51	952	0.1095
953	0.0008	430.6	51	953	0.1095
954	0.0008	430.8	51	954	0.109
955	0.0008	431	51	955	0.109
956	0.0008	431.2	52	956	0.109
957	0.0008	431.4	52	957	0.1085
958	0.0008	431.6	52	958	0.1085
959	0.0008	431.8	52	959	0.1085
960	0.0008	432	52	960	0.108
961	0.0008	432.2	52	961	0.108
962	0.0008	432.4	52	962	0.108
963	0.0008	432.6	53	963	0.108
964	0.0008	432.8	53	964	0.1075
965	0.0008	433	54	965	0.1075
966	0.0008	433.2	55	966	0.107
967	0.0008	433.4	55	967	0.107
968	0.0008	433.6	56	968	0.107
969	0.0008	433.8	57	969	0.1065
970	0.0008	434	57	970	0.1065
971	0.0008	434.2	58	971	0.1065
972	0.0008	434.4	59	972	0.106
973	0.0008	434.6	60	973	0.106
974	0.0008	434.8	62	974	0.106
975	0.0008	435	63	975	0.1055
976	0.0008	435.2	63	976	0.1055
977	0.0008	435.4	65	977	0.1055
978	0.0008	435.6	65	978	0.105
979	0.0008	435.8	68	979	0.105
980	0.0008	436	69	980	0.105
981	0.0008	436.2	73	981	0.1045
982	0.0008	436.4	75	982	0.1045
983	0.0008	436.6	78	983	0.1045
984	0.0008	436.8	80	984	0.104
985	0.0008	437	83	985	0.104
986	0.0008	437.2	86	986	0.104
987	0.0008	437.4	90	987	0.1035
988	0.0008	437.6	94	988	0.1035
989	0.0008	437.8	100	989	0.1035
990	0.0008	438	103	990	0.103
991	0.0008	438.2	109	991	0.103
992	0.0008	438.4	114	992	0.103
993	0.0008	438.6	120	993	0.1025
994	0.0008	438.8	124	994	0.1025
995	0.0008	439	131	995	0.1025
996	0.0008	439.2	139	996	0.102
997	0.0008	439.4	146	997	0.102
998	0.0008	439.6	154	998	0.102
999	0.0008	439.8	163	999	0.1015
1000	0.0008	440	169	1000	0.1015
1001	0.0008	440.2	178	1001	0.1015
1002	0.0008	440.4	188	1002	0.101
1003	0.0008	440.6	198	1003	0.101
1004	0.0008	440.8	206	1004	0.101
1005	0.0008	441	221	1005	0.101
1006	0.0008	441.2	234	1006	0.1005
1007	0.0008	441.4	246	1007	0.1005
1008	0.0008	441.6	262	1008	0.1
1009	0.0008	441.8	272	1009	0.1
1010	0.0008	442	284	1010	0.1
1011	0.0008	442.2	297	1011	0.1
1012	0.0008	442.4	315	1012	0.0995
1013	0.0008	442.6	334	1013	0.0995
1014	0.0008	442.8	352	1014	0.0995
1015	0.0008	443	377	1015	0.099
1016	0.0008	443.2	395	1016	0.099
1017	0.0008	443.4	415	1017	0.099
1018	0.0008	443.6	438	1018	0.099
1019	0.0008	443.8	463	1019	0.0985
1020	0.0008	444	492	1020	0.0985
1021	0.0008	444.2	524	1021	0.0985
1022	0.0008	444.4	550	1022	0.098
1023	0.0008	444.6	595	1023	0.098
1024	0.0008	444.8	624	1024	0.098
1025	0.0008	445	669	1025	0.098
1026	0.0008	445.2	705	1026	0.0975
1027	0.0008	445.4	761	1027	0.0975
1028	0.0008	445.6	807	1028	0.0975
1029	0.0008	445.8	882	1029	0.097
1030	0.0008	446	947	1030	0.097
1031	0.0008	446.2	1032	1031	0.097
1032	0.0008	446.4	1118	1032	0.097
1033	0.0008	446.6	1241	1033	0.0965
1034	0.0008	446.8	1355	1034	0.0965
1035	0.0008	447	1514	1035	0.0965
1036	0.0008	447.2	1665	1036	0.0965
1037	0.0008	447.4	1888	1037	0.096
1038	0.0008	447.6	2102	1038	0.096
1039	0.0008	447.8	2407	1039	0.096
1040	0.0008	448	2658	1040	0.0955
1041	0.0008	448.2	2998	1041	0.0955
1042	0.0008	448.4	3317	1042	0.0955
1043	0.0008	448.6	3760	1043	0.0955
1044	0.0008	448.8	4147	1044	0.095
1045	0.0008	449	4579	1045	0.095
1046	0.0008	449.2	4914	1046	0.095
1047	0.0008	449.4	5217	1047	0.095
1048	0.0008	449.6	5423	1048	0.0945
1049	0.0008	449.8	5606	1049	0.0945
1050	0.0008	450	5691	1050	0.0945
1051	0.0008	450.2	5717	1051	0.0945
1052	0.0008	450.4	5720	1052	0.094
1053	0.0008	450.6	5654	1053	0.094
1054	0.0008	450.8	5589	1054	0.094
1055	0.0008	451	5491	1055	0.094
1056	0.0008	451.2	5389	1056	0.0935
1057	0.0008	451.4	5257	1057	0.0935
1058	0.0008	451.6	5145	1058	0.0935
1059	0.0008	451.8	4968	1059	0.0935
1060	0.0008	452	4799	1060	0.093
1061	0.0008	452.2	4541	1061	0.093
1062	0.0008	452.4	4322	1062	0.093
1063	0.0008	452.6	4083	1063	0.093
1064	0.0008	452.8	3901	1064	0.0925
1065	0.0008	453	3694	1065	0.0925
1066	0.0008	453.2	3528	1066	0.0925
1067	0.0008	453.4	3332	1067	0.0925
1068	0.0008	453.6	3182	1068	0.092
1069	0.0008	453.8	3015	1069	0.092
1070	0.0008	454	2893	1070	0.092
1071	0.0008	454.2	2755	1071	0.0915
1072	0.0008	454.4	2639	1072	0.0915
1073	0.0008	454.6	2486	1073	0.0915
1074	0.0008	454.8	2360	1074	0.0915
1075	0.0008	455	2212	1075	0.091
1076	0.0008	455.2	2105	1076	0.091
1077	0.0008	455.4	1978	1077	0.091
1078	0.0008	455.6	1867	1078	0.091
1079	0.0008	455.8	1765	1079	0.0905
1080	0.0008	456	1675	1080	0.0905
1081	0.0008	456.2	1580	1081	0.0905
1082	0.0008	456.4	1509	1082	0.09
1083	0.0008	456.6	1438	1083	0.09
1084	0.0008	456.8	1382	1084	0.09
1085	0.0008	457	1322	1085	0.09
1086	0.0008	457.2	1291	1086	0.09
1087	0.0008	457.4	1230	1087	0.0895
1088	0.0008	457.6	1181	1088	0.0895
1089	0.0008	457.8	1150	1089	0.0895
1090	0.0008	458	1108	1090	0.0895
1091	0.0008	458.2	1064	1091	0.089
1092	0.0008	458.4	1029	1092	0.089
1093	0.0008	458.6	989	1093	0.089
1094	0.0008	458.8	962	1094	0.089
1095	0.0008	459	925	1095	0.089
1096	0.0008	459.2	903	1096	0.0885
1097	0.0008	459.4	881	1097	0.0885
1098	0.0008	459.6	866	1098	0.0885
1099	0.0008	459.8	835	1099	0.0885
1100	0.0008	460	813	1100	0.0885
		460.2	793
		460.4	778
		460.6	773
		460.8	769
		461	767
		461.2	764
		461.4	771
		461.6	769
		461.8	783
		462	796
		462.2	812
		462.4	837
		462.6	879
		462.8	909
		463	952
		463.2	1003
		463.4	1065
		463.6	1132
		463.8	1204
		464	1265
		464.2	1367
		464.4	1446
		464.6	1549
		464.8	1645
		465	1775
		465.2	1881
		465.4	2006
		465.6	2121
		465.8	2264
		466	2387
		466.2	2535
		466.4	2675
		466.6	2848
		466.8	2995
		467	3148
		467.2	3274
		467.4	3445
		467.6	3611
		467.8	3837
		468	4030
		468.2	4296
		468.4	4497
		468.6	4774
		468.8	4997
		469	5287
		469.2	5535
		469.4	5814
		469.6	6077
		469.8	6351
		470	6585
		470.2	6824
		470.4	7030
		470.6	7218
		470.8	7373
		471	7532
		471.2	7623
		471.4	7723
		471.6	7817
		471.8	7925
		472	8004
		472.2	8087
		472.4	8175
		472.6	8244
		472.8	8302
		473	8346
		473.2	8394
		473.4	8443
		473.6	8491
		473.8	8512
		474	8541
		474.2	8569
		474.4	8577
		474.6	8587
		474.8	8591
		475	8606
		475.2	8609
		475.4	8596
		475.6	8601
		475.8	8607
		476	8591
		476.2	8544
		476.4	8509
		476.6	8446
		476.8	8405
		477	8331
		477.2	8240
		477.4	8142
		477.6	8056
		477.8	7899
		478	7784
		478.2	7609
		478.4	7458
		478.6	7265
		478.8	7083
		479	6859
		479.2	6657
		479.4	6402
		479.6	6191
		479.8	5924
		480	5681
		480.2	5393
		480.4	5130
		480.6	4835
		480.8	4561
		481	4285
		481.2	4049
		481.4	3821
		481.6	3625
		481.8	3408
		482	3208
		482.2	3023
		482.4	2854
		482.6	2660
		482.8	2508
		483	2344
		483.2	2213
		483.4	2059
		483.6	1929
		483.8	1809
		484	1713
		484.2	1597
		484.4	1502
		484.6	1400
		484.8	1322
		485	1227
		485.2	1158
		485.4	1073
		485.6	1011
		485.8	940
		486	886
		486.2	840
		486.4	792
		486.6	744
		486.8	701
		487	659
		487.2	621
		487.4	586
		487.6	556
		487.8	530
		488	509
		488.2	497
		488.4	489
		488.6	482
		488.8	474
		489	471
		489.2	470
		489.4	463
		489.6	466
		489.8	452
		490	444
		490.2	428
		490.4	417
		490.6	399
		490.8	377
		491	359
		491.2	340
		491.4	320
		491.6	304
		491.8	291
		492	278
		492.2	265
		492.4	249
		492.6	235
		492.8	222
		493	208
		493.2	198
		493.4	191
		493.6	180
		493.8	172
		494	167
		494.2	159
		494.4	154
		494.6	146
		494.8	143
		495	140
		495.2	139
		495.4	134
		495.6	132
		495.8	130
		496	130
		496.2	127
		496.4	125
		496.6	121
		496.8	121
		497	123
		497.2	122
		497.4	123
		497.6	124
		497.8	124
		498	125
		498.2	125
		498.4	124
		498.6	122
		498.8	122
		499	120
		499.2	119
		499.4	121
		499.6	123
		499.8	124
		500	124
		500.2	122
		500.4	120
		500.6	120
		500.8	121
		501	124
		501.2	125
		501.4	125
		501.6	125
		501.8	127
		502	130
		502.2	131
		502.4	134
		502.6	135
		502.8	137
		503	138
		503.2	141
		503.4	141
		503.6	143
		503.8	144
		504	146
		504.2	149
		504.4	151
		504.6	154
		504.8	157
		505	158
		505.2	160
		505.4	163
		505.6	168
		505.8	168
		506	169
		506.2	172
		506.4	176
		506.6	179
		506.8	181
		507	182
		507.2	186
		507.4	188
		507.6	189
		507.8	190
		508	192
		508.2	192
		508.4	192
		508.6	193
		508.8	193
		509	194
		509.2	194
		509.4	196
		509.6	197
		509.8	195
		510	195
		510.2	192
		510.4	193
		510.6	192
		510.8	190
		511	186
		511.2	183
		511.4	182
		511.6	181
		511.8	177
		512	174
		512.2	169
		512.4	166
		512.6	164
		512.8	162
		513	158
		513.2	155
		513.4	151
		513.6	151
		513.8	148
		514	148
		514.2	142
		514.4	141
		514.6	139
		514.8	138
		515	135
		515.2	134
		515.4	134
		515.6	130
		515.8	127
		516	123
		516.2	123
		516.4	122
		516.6	120
		516.8	118
		517	115
		517.2	112
		517.4	111
		517.6	112
		517.8	112
		518	109
		518.2	108
		518.4	108
		518.6	107
		518.8	105
		519	104
		519.2	103
		519.4	102
		519.6	99
		519.8	97
		520	98
		520.2	95
		520.4	96
		520.6	94
		520.8	93
		521	92
		521.2	91
		521.4	91
		521.6	89
		521.8	86
		522	87
		522.2	86
		522.4	87
		522.6	86
		522.8	85
		523	82
		523.2	82
		523.4	81
		523.6	81
		523.8	80
		524	79
		524.2	78
		524.4	78
		524.6	76
		524.8	76
		525	74
		525.2	73
		525.4	73
		525.6	72
		525.8	72
		526	74
		526.2	73
		526.4	73
		526.6	72
		526.8	72
		527	70
		527.2	69
		527.4	68
		527.6	69
		527.8	69
		528	69
		528.2	66
		528.4	67
		528.6	66
		528.8	64
		529	64
		529.2	63
		529.4	63
		529.6	62
		529.8	62
		530	61
		530.2	61
		530.4	59
		530.6	59
		530.8	59
		531	58
		531.2	58
		531.4	56
		531.6	56
		531.8	56
		532	56
		532.2	56
		532.4	56
		532.6	55
		532.8	54
		533	54
		533.2	54
		533.4	54
		533.6	53
		533.8	53
		534	53
		534.2	53
		534.4	52
		534.6	52
		534.8	53
		535	53
		535.2	52
		535.4	52
		535.6	52
		535.8	52
		536	51
		536.2	52
		536.4	52
		536.6	52
		536.8	52
		537	53
		537.2	54
		537.4	55
		537.6	55
		537.8	56
		538	56
		538.2	55
		538.4	55
		538.6	55
		538.8	55
		539	55
		539.2	55
		539.4	55
		539.6	54
		539.8	53
		540	52
		540.2	52
		540.4	53
		540.6	52
		540.8	53
		541	52
		541.2	53
		541.4	52
		541.6	52
		541.8	52
		542	51
		542.2	51
		542.4	50
		542.6	51
		542.8	51
		543	50
		543.2	50
		543.4	52
		543.6	51
		543.8	52
		544	52
		544.2	52
		544.4	52
		544.6	52
		544.8	52
		545	51
		545.2	52
		545.4	51
		545.6	50
		545.8	50
		546	50
		546.2	50
		546.4	50
		546.6	50
		546.8	50
		547	50
		547.2	50
		547.4	49
		547.6	50
		547.8	50
		548	50
		548.2	51
		548.4	51
		548.6	51
		548.8	51
		549	52
		549.2	53
		549.4	53
		549.6	53
		549.8	52
		550	52
		550.2	51
		550.4	51
		550.6	51
		550.8	51
		551	51
		551.2	51
		551.4	51
		551.6	51
		551.8	50
		552	50
		552.2	50
		552.4	51
		552.6	51
		552.8	50
		553	50
		553.2	50
		553.4	51
		553.6	50
		553.8	51
		554	50
		554.2	51
		554.4	51
		554.6	51
		554.8	51
		555	50
		555.2	51
		555.4	50
		555.6	50
		555.8	50
		556	50
		556.2	50
		556.4	50
		556.6	50
		556.8	49
		557	49
		557.2	49
		557.4	50
		557.6	50
		557.8	49
		558	49
		558.2	49
		558.4	49
		558.6	50
		558.8	49
		559	49
		559.2	49
		559.4	50
		559.6	50
		559.8	51
		560	51
		560.2	52
		560.4	52
		560.6	52
		560.8	53
		561	53
		561.2	53
		561.4	53
		561.6	53
		561.8	55
		562	54
		562.2	54
		562.4	55
		562.6	55
		562.8	56
		563	58
		563.2	59
		563.4	60
		563.6	59
		563.8	60
		564	61
		564.2	63
		564.4	64
		564.6	66
		564.8	68
		565	70
		565.2	73
		565.4	75
		565.6	78
		565.8	80
		566	80
		566.2	81
		566.4	86
		566.6	88
		566.8	92
		567	95
		567.2	99
		567.4	101
		567.6	104
		567.8	104
		568	107
		568.2	108
		568.4	110
		568.6	112
		568.8	117
		569	121
		569.2	123
		569.4	127
		569.6	130
		569.8	131
		570	136
		570.2	138
		570.4	142
		570.6	149
		570.8	153
		571	158
		571.2	164
		571.4	171
		571.6	176
		571.8	182
		572	189
		572.2	202
		572.4	206
		572.6	213
		572.8	223
		573	228
		573.2	237
		573.4	250
		573.6	260
		573.8	267
		574	273
		574.2	285
		574.4	293
		574.6	304
		574.8	316
		575	328
		575.2	331
		575.4	341
		575.6	348
		575.8	352
		576	359
		576.2	362
		576.4	369
		576.6	374
		576.8	375
		577	375
		577.2	380
		577.4	378
		577.6	374
		577.8	365
		578	357
		578.2	351
		578.4	347
		578.6	340
		578.8	333
		579	325
		579.2	315
		579.4	308
		579.6	297
		579.8	286
		580	279
		580.2	269
		580.4	258
		580.6	249
		580.8	242
		581	232
		581.2	223
		581.4	216
		581.6	204
		581.8	195
		582	187
		582.2	180
		582.4	173
		582.6	166
		582.8	160
		583	156
		583.2	150
		583.4	144
		583.6	140
		583.8	135
		584	128
		584.2	126
		584.4	122
		584.6	118
		584.8	113
		585	110
		585.2	107
		585.4	104
		585.6	102
		585.8	99
		586	96
		586.2	92
		586.4	90
		586.6	86
		586.8	84
		587	82
		587.2	82
		587.4	79
		587.6	77
		587.8	74
		588	72
		588.2	70
		588.4	70
		588.6	69
		588.8	67
		589	66
		589.2	65
		589.4	63
		589.6	63
		589.8	61
		590	61
		590.2	60
		590.4	60
		590.6	58
		590.8	57
		591	57
		591.2	56
		591.4	56
		591.6	55
		591.8	55
		592	55
		592.2	54
		592.4	54
		592.6	53
		592.8	53
		593	54
		593.2	53
		593.4	53
		593.6	52
		593.8	51
		594	51
		594.2	51
		594.4	50
		594.6	50
		594.8	50
		595	50
		595.2	50
		595.4	50
		595.6	50
		595.8	50
		596	50
		596.2	50
		596.4	50
		596.6	49
		596.8	49
		597	49
		597.2	49
		597.4	49
		597.6	49
		597.8	49
		598	49
		598.2	49
		598.4	48
		598.6	48
		598.8	49
		599	48
		599.2	49
		599.4	48
		599.6	48
		599.8	48
		600	48
		600.2	48
		600.4	48
		600.6	48
		600.8	48
		601	48
		601.2	48
		601.4	48
		601.6	47
		601.8	48
		602	48
		602.2	47
		602.4	48
		602.6	47
		602.8	48
		603	48
		603.2	48
		603.4	48
		603.6	48
		603.8	47
		604	47
		604.2	48
		604.4	48
		604.6	48
		604.8	49
		605	49
		605.2	48
		605.4	48
		605.6	48
		605.8	49
		606	48
		606.2	48
		606.4	49
		606.6	48
		606.8	49
		607	48
		607.2	48
		607.4	48
		607.6	48
		607.8	48
		608	48
		608.2	48
		608.4	47
		608.6	48
		608.8	47
		609	48
		609.2	48
		609.4	48
		609.6	48
		609.8	48
		610	48
		610.2	48
		610.4	48
		610.6	49
		610.8	49
		611	49
		611.2	48
		611.4	48
		611.6	48
		611.8	48
		612	48
		612.2	49
		612.4	49
		612.6	49
		612.8	49
		613	49
		613.2	49
		613.4	48
		613.6	48
		613.8	49
		614	49
		614.2	49
		614.4	50
		614.6	50
		614.8	49
		615	49
		615.2	49
		615.4	49
		615.6	49
		615.8	49
		616	49
		616.2	49
		616.4	49
		616.6	49
		616.8	49
		617	49
		617.2	49
		617.4	50
		617.6	50
		617.8	50
		618	49
		618.2	50
		618.4	50
		618.6	49
		618.8	50
		619	49
		619.2	50
		619.4	50
		619.6	50
		619.8	50
		620	50
		620.2	49
		620.4	50
		620.6	50
		620.8	50
		621	50
		621.2	50
		621.4	50
		621.6	51
		621.8	51
		622	50
		622.2	51
		622.4	51
		622.6	51
		622.8	51
		623	52
		623.2	51
		623.4	51
		623.6	51
		623.8	52
		624	52
		624.2	52
		624.4	52
		624.6	52
		624.8	53
		625	53
		625.2	53
		625.4	54
		625.6	55
		625.8	55
		626	55
		626.2	55
		626.4	56
		626.6	57
		626.8	57
		627	58
		627.2	60
		627.4	59
		627.6	60
		627.8	62
		628	63
		628.2	64
		628.4	64
		628.6	65
		628.8	66
		629	67
		629.2	68
		629.4	69
		629.6	71
		629.8	74
		630	74
		630.2	74
		630.4	75
		630.6	77
		630.8	79
		631	82
		631.2	86
		631.4	89
		631.6	91
		631.8	96
		632	98
		632.2	100
		632.4	101
		632.6	107
		632.8	112
		633	116
		633.2	118
		633.4	123
		633.6	127
		633.8	134
		634	138
		634.2	142
		634.4	148
		634.6	153
		634.8	160
		635	169
		635.2	177
		635.4	185
		635.6	195
		635.8	204
		636	214
		636.2	225
		636.4	237
		636.6	248
		636.8	259
		637	275
		637.2	284
		637.4	304
		637.6	320
		637.8	341
		638	355
		638.2	372
		638.4	392
		638.6	409
		638.8	428
		639	447
		639.2	464
		639.4	492
		639.6	513
		639.8	533
		640	559
		640.2	582
		640.4	602
		640.6	633
		640.8	658
		641	682
		641.2	696
		641.4	722
		641.6	742
		641.8	768
		642	779
		642.2	797
		642.4	816
		642.6	836
		642.8	855
		643	876
		643.2	888
		643.4	912
		643.6	927
		643.8	941
		644	946
		644.2	952
		644.4	952
		644.6	940
		644.8	930
		645	906
		645.2	884
		645.4	860
		645.6	836
		645.8	816
		646	790
		646.2	761
		646.4	729
		646.6	706
		646.8	684
		647	661
		647.2	640
		647.4	612
		647.6	594
		647.8	571
		648	555
		648.2	527
		648.4	518
		648.6	503
		648.8	483
		649	470
		649.2	454
		649.4	441
		649.6	430
		649.8	416
		650	404
		650.2	391
		650.4	379
		650.6	361
		650.8	345
		651	334
		651.2	320
		651.4	309
		651.6	295
		651.8	282
		652	274
		652.2	265
		652.4	259
		652.6	249
		652.8	241
		653	228
		653.2	219
		653.4	212
		653.6	207
		653.8	200
		654	193
		654.2	187
		654.4	181
		654.6	175
		654.8	170
		655	165
		655.2	161
		655.4	155
		655.6	152
		655.8	146
		656	141
		656.2	138
		656.4	137
		656.6	134
		656.8	132
		657	128
		657.2	126
		657.4	122
		657.6	119
		657.8	119
		658	117
		658.2	114
		658.4	112
		658.6	110
		658.8	111
		659	109
		659.2	108
		659.4	107
		659.6	103
		659.8	99
		660	98
		660.2	97
		660.4	95
		660.6	94
		660.8	92
		661	92
		661.2	89
		661.4	88
		661.6	87
		661.8	86
		662	84
		662.2	82
		662.4	83
		662.6	82
		662.8	80
		663	79
		663.2	78
		663.4	76
		663.6	74
		663.8	73
		664	72
		664.2	72
		664.4	72
		664.6	69
		664.8	69
		665	68
		665.2	68
		665.4	67
		665.6	65
		665.8	66
		666	67
		666.2	67
		666.4	66
		666.6	66
		666.8	66
		667	66
		667.2	67
		667.4	69
		667.6	71
		667.8	73
		668	74
		668.2	78
		668.4	78
		668.6	80
		668.8	81
		669	81
		669.2	83
		669.4	86
		669.6	88
		669.8	92
		670	96
		670.2	97
		670.4	100
		670.6	104
		670.8	105
		671	107
		671.2	109
		671.4	110
		671.6	112
		671.8	114
		672	112
		672.2	112
		672.4	111
		672.6	110
		672.8	108
		673	106
		673.2	104
		673.4	103
		673.6	104
		673.8	103
		674	105
		674.2	105
		674.4	105
		674.6	106
		674.8	107
		675	108
		675.2	111
		675.4	112
		675.6	113
		675.8	114
		676	116
		676.2	117
		676.4	121
		676.6	125
		676.8	128
		677	129
		677.2	132
		677.4	134
		677.6	137
		677.8	138
		678	141
		678.2	143
		678.4	148
		678.6	150
		678.8	154
		679	158
		679.2	160
		679.4	165
		679.6	169
		679.8	174
		680	177
		680.2	178
		680.4	180
		680.6	181
		680.8	185
		681	185
		681.2	187
		681.4	189
		681.6	192
		681.8	195
		682	197
		682.2	192
		682.4	198
		682.6	204
		682.8	208
		683	206
		683.2	208
		683.4	211
		683.6	214
		683.8	216
		684	218
		684.2	217
		684.4	221
		684.6	225
		684.8	228
		685	229
		685.2	231
		685.4	231
		685.6	230
		685.8	231
		686	230
		686.2	232
		686.4	231
		686.6	231
		686.8	233
		687	235
		687.2	237
		687.4	234
		687.6	235
		687.8	235
		688	232
		688.2	231
		688.4	235
		688.6	236
		688.8	233
		689	231
		689.2	232
		689.4	233
		689.6	230
		689.8	227
		690	225
		690.2	226
		690.4	222
		690.6	223
		690.8	224
		691	222
		691.2	220
		691.4	218
		691.6	216
		691.8	213
		692	210
		692.2	208
		692.4	203
		692.6	199
		692.8	203
		693	200
		693.2	197
		693.4	193
		693.6	188
		693.8	183
		694	179
		694.2	178
		694.4	176
		694.6	173
		694.8	171
		695	169
		695.2	168
		695.4	162
		695.6	162
		695.8	162
		696	157
		696.2	154
		696.4	151
		696.6	148
		696.8	145
		697	141
		697.2	139
		697.4	139
		697.6	137
		697.8	134
		698	131
		698.2	128
		698.4	125
		698.6	122
		698.8	119
		699	117
		699.2	113
[truncated: 2,004 more rows]

## Sheet: Fig. S3
Fig. S3a													Fig. S3b													Fig. S3c
2.0% UCPs			1.5% UCPs			1.0% UCPs			0.5% UCPs				2.0% UCPs			1.5% UCPs			1.0% UCPs			0.5% UCPs				25 W/cm2			20 W/cm2			15 W/cm2
Irradiance(w/cm2)	Cd(mm)	yEr±(mm)	Irradiance(w/cm2)	Cd(mm)	yEr±(mm)	Irradiance(w/cm2)	Cd(mm)	yEr±(mm)	Irradiance(w/cm2)	Cd(mm)	yEr±(mm)		Time(s)	G' in Pa	G" in Pa	Time(s)	G' in Pa	G" in Pa	Time(s)	G' in Pa	G" in Pa	Time(s)	G' in Pa	G" in Pa		Time(s)	G' in Pa	G" in Pa	Time(s)	G' in Pa	G" in Pa	Time(s)	G' in Pa	G" in Pa
80.9527	1.93	0.01	80.9527	1.95	0.02	80.9527	1.85	0.01	80.9527	1.82	0.01		2.9	7592.4	3350.75	2.3	7368	2962.4	3	7912.8	3399	2.3	6598.8	3586.5		3.16935	8445.82	3209.26	2.3	7368	2962.4	2.3	7925.8	3552.64
172.24	2.42	0.02	172.24	2.43	0.03	172.24	2.28	0.02	172.24	2.25	0.02		5.9	7581.6	3348	5.3	7298.4	3086.72	5.9	7754.4	3259.5	5.3	6501.6	3476.25		6.234	8473.65	3258.5	5.3	7298.4	3086.72	5.3	7067.9	3896.48
261.804	2.76	0.04	261.804	2.78	0.03	261.804	2.65	0.03	261.804	2.59	0.03		8.9	7257.6	3362	8.3	7408.8	2740.64	9	7553.2	2875.75	9.3	6138	3543		8.2869	8416.54	3394.8	8.3	7408.8	2740.64	8.4	7684.3	3898.16
353.092	3.07	0.04	353.092	3.05	0.05	353.092	2.94	0.04	353.092	2.87	0.03		12	7311.6	3440.5	11.4	7418.4	2812.32	12	7200.8	2993	11.4	6620.4	3454.5		11.291	8435.48	3400.76	11.4	7418.4	2812.32	11.4	7640.6	3992.8
439.211	3.42	0.04	439.211	3.41	0.06	439.211	3.24	0.04	439.211	3.03	0.04		15	7304.4	3466.25	14.4	7370.4	2835.84	15.1	7276	2985.75	14.5	6480	3449		14.3069	8453.31	3421.36	14.4	7370.4	2835.84	14.4	7607	3544.8
533.943	3.56	0.06	533.943	3.59	0.08	533.943	3.39	0.05	533.943	3.12	0.04		18.1	7308	3467.75	17.4	7466.4	2807.28	19.1	7229.2	2821.25	17.5	6468.4	3420.5		17.3168	8459.68	3371.15	17.4	7466.4	2807.28	17.4	7691.2	3859.52
620.063	3.73	0.06	620.063	3.72	0.09	620.063	3.58	0.05	620.063	3.26	0.05		21.1	7310.8	3310.5	20.5	7536	2618	21.2	7207.6	3099.5	21.5	6591.6	3475		20.3503	8461.55	3235.5	20.5	7536	2618	20.4	7838.4	3573.36
710.92	3.78	0.08	710.92	3.81	0.11	710.92	3.65	0.07	710.92	3.34	0.06		24.1	7380	3268.5	23.5	7512	2878.26	25.2	7204.8	3422.25	23.5	6436.8	3455.75		23.3876	8453.79	3347.97	23.5	7512	2878.26	23.5	7615.5	3525.76
													27.2	7578	3303.5	26.5	7455.2	2890.72	26.2	7272.4	3057.5	26.6	6138	3443.25		26.4425	8478.97	3376.64	26.5	7455.2	2890.72	26.6	7652.6	3662.4
													29.2	6847.2	2867.5	29.6	7404.8	2868.32	29.2	7222	2985.5	30.6	5245.2	3254.25		30.5073	8405.35	2423.28	29.6	7404.8	2868.32	30.7	6904.6	2448
													32.2	31116.8	5856	32.6	35700	2494	32.3	5688	2088.8	32.7	4686.32	2855.2		32.5523	60414.8	3383.72	32.6	35700	2494	33.7	15930	2132
													37.4	1297200	524825	37.7	1419100	767040	35.3	22127.6	8867.25	35.7	4137	3113.7		36.539	2654190	786336	37.7	1419100	767040	35.7	7323.2	5880
													38.3	1682400	635600	38.7	1451800	988320	40.4	877450	384030	38.8	6471.35	4082.1		38.5665	2518640	1237080	38.7	1451800	988320	40.7	445800	350800
													41.3	2550000	816550	41.7	2851800	1365120	41.4	1196000	475660	44.8	315560	123573		41.596	3808160	1317460	41.7	2851800	1365120	41.7	914280	548520
													44.3	3054000	805875	44.7	3697400	1449120	44.4	2047000	717060	45.8	472420	177310		44.6978	4426220	1149380	44.7	3697400	1449120	44.7	2125200	968310
													47.4	3450000	826350	47.8	4180400	1298160	47.5	2618550	746640	47.9	847895	312970		47.7078	4815930	1090600	47.8	4180400	1298160	47.8	3085200	1188600
													50.5	3772800	844550	50.8	4505200	1174800	50.5	3027950	763300	50.9	1412200	462400		51.7101	5185770	1030910	50.8	4505200	1174800	50.8	3718800	1073100
													54.5	4143600	850675	53.9	4783800	1098960	54.5	3462650	793730	54	1867600	563720		53.7551	5341770	1006860	53.9	4783800	1098960	53.8	4162800	998760
													56.5	4320000	851200	57.9	5150600	1068000	56.5	3625950	791350	57	2205700	605200		56.8276	5528480	963608	57.9	5150600	1068000	56.9	4458000	934920
													60.5	4590000	838425	59.9	5213600	982080	59.6	3842150	782510	60	2497800	613530		60.8944	5756040	890750	59.9	5213600	982080	60.9	4807200	862680
													62.6	4714800	847175	63	5395600	930480	62.6	4072150	771800	63	2727800	628830		63.9024	5892210	905722	63	5395600	930480	62.9	4920000	824040
													65.6	4900800	819875	66	5523000	887520	65.7	4234300	736610	66	2919850	607580		65.8986	5953930	886908	66	5523000	887520	66	5043600	791280
													68.6	5060400	808850	69	5635000	910320	68.7	4347000	755820	68.1	3022200	633420		68.9105	6086740	870702	69	5635000	910320	69	5128800	778260
													71.7	5197200	814450	72.1	5751200	875040	71.8	4480400	761600	72.1	3231500	591090		71.9869	6212500	853120	72.1	5751200	875040	72	5245200	704970
													74.7	5326800	835975	75.1	5866000	875520	74.8	4578150	741030	74.2	3285550	621860		75.0184	6316720	916212	75.1	5866000	875520	75.1	5312400	703080
													77.7	5440800	822325	77.1	5938800	899040	77.8	4695450	722840	77.2	3420100	627980		78.0147	6433760	899995	77.1	5938800	899040	77.1	5367600	729750
													80.8	5552400	836325	80.2	6013000	848880	80.8	4765600	716380	80.2	3508650	612510		80.0676	6518150	908592	80.2	6013000	848880	80.2	5398800	713580
													83.8	5619600	791175	83.2	6153000	887280	83.8	4865650	785740	84.2	3608700	614550		83.0796	6620950	920309	83.2	6153000	887280	83.2	5460000	721140
													86.8	5743200	848225	86.2	6249600	941520	86.9	4957650	765170	86.3	3628250	612340		86.1716	6770150	963951	86.2	6249600	941520	86.3	5500800	727230
													89.9	5874000	871150	89.3	6353200	959760	89.9	4973750	788460	89.3	3742100	632910		89.1855	6916170	1016170	89.3	6353200	959760	89.2	5552400	725970
													93.9	5925600	876050	92.3	6438600	968880	92.9	5101400	783190	92.3	3822600	659260		92.1857	7000440	1053490	92.3	6438600	968880	92.3	5624400	767340
													96	6021600	876575	95.3	6484800	982320	96	5108300	790840	95.4	3849050	649400		96.2837	7130280	1089800	95.3	6484800	982320	95.3	5662800	768810
													99	6136800	896875	98.4	6592600	1039440	98.1	5233650	807160	98.4	3869750	634610		98.3053	7200530	1076990	98.4	6592600	1039440	98.3	5692800	773430
													102	6205200	919800	102.4	6742400	1039920	101.1	5303800	821100	101.5	3988200	693430		101.339	7267090	1104140	102.4	6742400	1039920	102.4	5788800	796740
													104	6271200	926450	104.4	6731200	992400	105.1	5362450	856460	104.4	4068700	666570		104.374	7357930	1170850	104.4	6731200	992400	105.4	5852400	810810
													107.1	6340800	957775	107.5	6862800	1023120	107.2	5439500	875330	108.5	4095150	685440		108.374	7416240	1180940	107.5	6862800	1023120	107.5	5878800	824880
													111.1	6498000	941850	110.5	6921600	1011120	110.1	5572900	869890	110.5	4126200	688840		110.419	7465820	1143840	110.5	6921600	1011120	110.6	5901600	830130
													113.1	6529200	936775	114.5	6967800	1002720	113.2	5638450	874140	113.6	4172200	700740		113.515	7543360	1208880	114.5	6967800	1002720	113.6	5996400	811650
													116.2	6637200	962675	116.6	7067200	1081440	116.2	5728150	920550	116.6	4225100	700910		116.484	7580110	1192750	116.6	7067200	1081440	116.6	6032400	789180
													119.2	6696000	971950	119.6	7068600	1079040	119.2	5808650	882470	119.6	4294100	676430		120.545	7582760	1145050	119.6	7068600	1079040	119.6	6051600	788340
													122.2	6775200	940275	122.6	7166600	962160	122.3	5881100	891990	122.7	4329750	706180		122.532	7594510	1138860	122.6	7166600	962160	122.7	6160800	777420
													125.3	6774000	904050	125.7	7189000	1042800	125.3	5990350	885360	125.7	4375750	682040		125.626	7598130	1080170	125.7	7189000	1042800	125.7	6199200	818580
													128.3	6872400	928200	128.7	7221200	991200	128.4	6024850	857990	128.8	4440150	700910		129.657	7608480	1078690	128.7	7221200	991200	128.7	6208800	820050
													131.3	6930000	946225	131.8	7247800	1009680	131.4	6135250	873120	131.8	4456250	690370		131.638	7587280	1066330	131.8	7247800	1009680	131.7	6206400	740250
													134.4	6991200	952525	134.8	7306600	993600	134.5	6196200	896070	134.8	4451650	653140		134.746	7707420	1039540	134.8	7306600	993600	134.8	6242400	751800
													137.4	7034400	908950	138.8	7371000	968400	137.5	6300850	906100	137.9	4551700	672180		137.757	7576000	998192	138.8	7371000	968400	137.8	6366000	761040
													140.4	7044000	918050	140.9	7316400	972240	140.5	6270950	860030	140.9	4588500	660110		140.738	7541610	964841	140.9	7316400	972240	140.8	6361200	729540
													143.5	7047600	891625	143.9	7320600	962160	143.5	6405500	845410	144.9	4596550	656540		143.777	7558060	964688	143.9	7320600	962160	143.9	6355200	726180
													146.6	7053600	888300	146	7379400	951120	146.6	6463000	816850	146	4600000	648210		146.815	7521740	918470	146	7379400	951120	146.9	6412800	727860
													149.6	7149600	882525	149	7382200	955920	149.6	6408950	846090	149	4677050	642430		149.85	7552690	877364	149	7382200	955920	150	6450000	702660
													152.6	7173600	892500	152.1	7400400	913200	152.7	6459550	803930	152	4666700	653650		152.907	7485690	869689	152.1	7400400	913200	152	6493200	680610
													155.7	7173600	837550	155.1	7390600	915360	155.7	6469900	852890	155	4729950	652630		156.958	7470590	883427	155.1	7390600	915360	155.1	6530400	695310
													158.7	7195200	874825	158.1	7445200	961440	158.7	6520500	790160	158.1	4739150	655180		158.956	7465890	924722	158.1	7445200	961440	158.1	6536400	712320
													161.7	7200000	937825	161.2	7387800	925200	162.8	6520500	814470	161.1	4773650	673200		160.999	7415100	881827	161.2	7387800	925200	161.1	6550800	716520
													164.8	7297200	874475	164.2	7464800	920640	164.8	6527400	827730	165.3	4789750	609960		164.035	7389110	852020	164.2	7464800	920640	165.2	6603600	717570
													167.8	7234800	889000	168.2	7470400	850800	168.8	6566500	823480	167.2	4839200	633930		167.074	7467710	899951	168.2	7470400	850800	168.2	6649200	722820
													170.9	7264800	843500	170.2	7509600	943680	170.9	6551550	787440	170.2	4889800	685610		170.088	7362280	848572	170.2	7509600	943680	170.2	6706800	777840
													172.9	7258800	832650	174.2	7431200	873120	172.9	6633200	834020	173.3	4858750	638350		173.147	7300580	844793	174.2	7431200	873120	173.2	6674400	724710
													175.9	7333200	876050	176.3	7485800	925440	175.9	6557300	792370	176.3	4882900	666740		177.167	7319470	901776	176.3	7485800	925440	176.3	6698400	687540
													178.9	7317600	865725	180.3	7536200	883920	179	6558450	767720	179.4	4994450	675580		179.186	7344180	899126	180.3	7536200	883920	180.3	6748800	701400
													182.9	7348800	824950	183.4	7571200	907920	182	6684950	819910	182.4	4996750	655690		182.294	7395630	861404	183.4	7571200	907920	183.3	6800400	666750
													185	7250400	823550	185.4	7470400	898800	186	6612500	791520	185.4	5063450	679150		185.298	7271210	889439	185.4	7470400	898800	185.4	6870000	730590
													188	7335600	864325	188.4	7532000	924720	188.1	6727500	806820	188.5	5088750	654330		188.296	7344210	910412	188.4	7532000	924720	188.5	6806400	732690
													191	7490400	838425	191.4	7617400	876240	191.1	6704500	841840	191.5	5045050	682720		191.357	7369360	857029	191.4	7617400	876240	191.5	6843600	742140
													194.1	7490400	855225	195.5	7588000	899760	194.2	6794200	833170	194.5	5095650	669290		195.373	7350070	942969	195.5	7588000	899760	194.5	6996000	695730
													197.1	7390800	924875	198.5	7596400	904560	197.2	6773500	824500	197.6	5142800	659940		197.395	7352270	874724	198.5	7596400	904560	197.5	6978000	757890
													200.2	7501200	816900	200.6	7623000	885360	200.2	6755100	862070	200.6	5209500	654330		200.434	7354140	902826	200.6	7623000	885360	200.5	6967200	791910
													203.2	7509600	902300	203.6	7590800	933600	203.2	6875850	839970	204.6	5208350	690540		203.514	7345650	866727	203.6	7590800	933600	203.6	7006800	716730
													206.2	7556400	846825	206.6	7627200	858480	206.3	6808000	828920	206.6	5268150	682040		206.577	7346190	919487	206.6	7627200	858480	206.6	7096800	738990
													209.3	7561200	872200	209.6	7655200	894720	209.3	6848250	872950	210.7	5301500	670480		209.536	7311170	803100	209.6	7655200	894720	209.7	7112400	752640
													212.3	7490400	772625	212.7	7597800	816000	212.4	6912650	833680	212.8	5353250	686290		213.583	7447350	877508	212.7	7597800	816000	212.7	7130400	721980
													216.3	7611600	833700	215.7	7613200	871680	215.4	6864350	781830	215.7	5357850	702780		215.628	7368700	860884	215.7	7613200	871680	215.7	7132800	731010
													218.4	7578000	812875	218.7	7683200	891600	218.4	6918400	809540	218.8	5342900	653990		218.715	7421340	841153	218.7	7683200	891600	219.8	7141200	711690
													221.4	7694400	864325	221.8	7624400	868560	221.5	6935650	841330	220.9	5405000	672350		221.721	7355690	838672	221.8	7624400	868560	220.8	7200000	699090
													224.5	7567200	804475	224.8	7646800	822000	224.5	6929900	803760	224.9	5410750	669460		224.711	7333820	823572	224.8	7646800	822000	224.8	7209600	721560
													227.5	7608000	840525	226.9	7644000	845520	228.5	6917250	817700	226.9	5411900	687990		227.776	7428970	800778	226.9	7644000	845520	226.8	7206000	735840
													230.5	7556400	833000	229.9	7649600	852240	230.5	7023050	778600	229.9	5440650	687990		229.817	7384830	773044	229.9	7649600	852240	229.9	7311600	735840
													233.5	7656000	839125	233	7586600	809280	233.6	6932200	790670	233	5529200	675920		232.866	7351890	793479	233	7586600	809280	232.9	7315200	715050
													236.6	7688400	820050	237	7765800	845520	236.6	7015000	776730	236	5457900	682890		235.841	7319370	784913	237	7765800	845520	236	7282800	698670
													239.6	7717200	794500	239	7693000	845280	239.6	7044900	737800	239.1	5575200	653820		238.884	7363530	723223	239	7693000	845280	239	7327200	718410
													243.7	7755600	801325	242	7742000	758880	242.7	6980500	800700	243.1	5600500	637670		241.935	7278150	839117	242	7742000	758880	242	7330800	752010
													246.7	7750800	782775	245.1	7709800	876000	245.7	7055250	642090	245.1	5622350	736780		244.988	7271440	756785	245.1	7709800	876000	245.1	7366800	697410
													248.7	7743600	787850	248.2	7667800	838320	248.7	7009250	751400	249.1	5647650	700910		247.982	7316660	785960	248.2	7667800	838320	248.1	7389600	716310
													251.7	7794000	796600	251.2	7714000	758400	251.8	7050650	785400	251.1	5637300	670140		251.016	7293430	726524	251.2	7714000	758400	251.2	7398000	678930
													253.8	7750800	803250	254.1	7695800	826320	253.8	7012700	766870	254.2	5698250	727940		255.088	7344790	795597	254.1	7695800	826320	254.2	7430400	718410
													256.9	7752000	727300	257.2	7753200	875280	256.9	7067900	774690	257.2	5662600	673030		257.093	7298910	750580	257.2	7753200	875280	257.2	7402800	628740
													259.8	7796400	819350	260.2	7736400	820560	259.9	7031100	725730	260.2	5724700	669460		260.122	7320810	777185	260.2	7736400	820560	260.2	7454400	706230
													263	7892400	813225	263.3	7765800	800880	262.9	7026500	743750	263.3	5738500	676940		263.157	7240830	722775	263.3	7765800	800880	264.3	7426800	678090
													267	7833600	821450	266.3	7673400	770400	266	7027650	732870	266.4	5801750	672690		266.244	7386600	786834	266.3	7673400	770400	266.3	7438800	638610
													269	7814400	806400	269.5	7768600	791760	270	6954050	695130	269.4	5774150	686290		269.23	7306690	804428	269.5	7768600	791760	269.3	7381200	714840
													272	7821600	798525	272.5	7603400	789600	272.1	7015000	759560	272.4	5809800	662660		272.264	7408080	785591	272.5	7603400	789600	272.4	7470000	699720
													275	7868400	784175	275.5	7730800	815760	275.1	6934500	817360	275.5	5890300	669970		275.34	7363190	806320	275.5	7730800	815760	275.4	7450800	702870
													278.1	7940400	809025	278.6	7800800	828000	278.1	7135750	729810	278.5	5931700	676600		278.36	7403270	790766	278.6	7800800	828000	278.5	7473600	731430
													281.2	7818000	811475	281.6	7814800	785520	282.1	7209350	762790	281.5	5848900	683230		282.454	7468730	802666	281.6	7814800	785520	281.5	7549200	673680
													284.2	7874400	817075	284.6	7819000	806880	285.2	7173700	803080	284.5	5945500	695470		284.44	7427610	834993	284.6	7819000	806880	284.5	7588800	672420
													287.3	7965600	733075	287.6	7793800	822240	287.3	7205900	753100	288.6	5935150	737970		287.439	7456690	824990	287.6	7793800	822240	287.6	7549200	679350
													290.3	7921200	745850	290.6	7768600	842640	290.2	7202450	757520	290.6	5997250	730490		290.484	7549520	799171	290.6	7768600	842640	290.6	7545600	739830
													293.3	7963200	837375	294.6	7779800	725760	293.3	7269150	880430	293.7	6012200	679660		293.552	7537680	721422	294.6	7779800	725760	293.6	7545600	721980
													296.4	7977600	822850	297.7	7803600	794640	297.3	7248450	737120	297.8	6042100	675920		296.539	7592220	816206	297.7	7803600	794640	296.7	7569600	636090
													299.4	7945200	746200	299.7	7861000	850080	299.3	7250750	737970	299.7	5978850	638350		299.621	7681180	849431	299.7	7861000	850080	299.7	7610400	698460
													302.4	8031600	778925	301.7	7840000	791280	302.4	7297900	744770	301.7	6059350	672520		302.641	7710310	830246	301.7	7840000	791280	301.7	7557600	670110
													305.4	7981200	765800	305.7	7735000	751440	306.4	7282950	762960	304.8	6124900	682550		306.715	7667750	789884	305.7	7735000	751440	305.8	7711200	714630
													308.4	8072400	834575	307.8	7812000	786960	308.4	7363450	751570	307.9	6129500	686800		307.731	7625830	806049	307.8	7812000	786960	307.8	7568400	664650
													311.4	8013600	729400	310.8	7903000	799920	311.5	7396800	757860	310.9	6157100	697340		310.712	7724690	774366	310.8	7903000	799920	311.9	7564800	670320
													314.5	7978800	773675	313.8	7793800	757200	314.5	7342750	745790	313.9	6221500	712980		313.767	7825960	789938	313.8	7793800	757200	313.8	7622400	705810
													317.5	8126400	820400	316.9	7814800	796320	317.6	7360000	713830	316.9	6197350	661470		316.849	7905320	804682	316.9	7814800	796320	316.9	7600800	664650
													320.5	8120400	799925	320	7824600	788880	320.6	7387600	716550	319.9	6249100	665210		319.812	7721870	841189	320	7824600	788880	319.9	7698000	669690
													323.6	8067600	812175	323	7876400	732240	323.6	7396800	741370	323	6188150	706690		322.883	7807360	796435	323	7876400	732240	323	7735200	637980
													326.6	8108400	803075	326	7904400	710640	325.7	7407150	704820	326	6221500	722670		325.934	7828590	835434	326	7904400	710640	326.1	7741200	620340
													329.6	8143200	771050	329	7835800	779520	328.8	7453150	639880	329.1	6239900	673200		328.944	7884540	852121	329	7835800	779520	329	7659600	688800

## Sheet: Fig. S4
Fig. S4a										Fig. S4b				Fig. S4c
170 W/cm2			260 W/cm2			350 W/cm2				UV				77.5wt%Al2O3 NIR		75.0wt%Al2O3 NIR		72.5wt%Al2O3 NIR		75.0wt%Al2O3 UV
Time (s)	Cd (mm)	yEr± (mm)	Time (s)	Cd (mm)	yEr± (mm)	Time (s)	Cd (mm)	yEr± (mm)		Time (s)	Cd (mm)	yEr± (mm)		L (mm)	IL/I0 (%)	L (mm)	IL/I0 (%)	L (mm)	IL/I0 (%)	L (mm)	IL/I0 (%)
1	2.22	0.02	1	2.56	0.02	1	2.74	0.02		3	0.24	0.02		0	100	0	100	0	100	0	100
3	2.43	0.03	3	2.78	0.03	3	2.91	0.03		13.2	0.48	0.03		0.2	81.84	0.2	82.64	0.2	85.64	0.2	17.4184
5	2.55	0.03	5	2.98	0.04	5	3.11	0.04		26.3	0.59	0.03		0.3	73.05	0.3	75.28	0.3	78.96	0.3	13.7685
7	2.76	0.04	7	3.2	0.05	7	3.28	0.04		39.5	0.72	0.05		0.5	60.31	0.5	62.28	0.5	65.4	0.5	9.94065
9	2.96	0.05	9	3.31	0.05	9	3.45	0.05		52.6	0.77	0.05		0.7	47.98	0.7	48.07	0.7	52.25	0.7	6.08309
11	3.07	0.05	11	3.4	0.06	11	3.54	0.05		78.9	0.88	0.06		0.8	43.75	0.8	45.14	0.8	47.22	0.8	5.25223
13	3.13	0.06	13	3.46	0.06	13	3.6	0.06		105.3	0.96	0.07		1	35.39	1	36.34	1	41.52
15	3.18	0.07	15	3.52	0.06	15	3.65	0.07		131.6	1.02	0.07		1.2	29.3	1.2	30.08	1.2	32.04
														1.3	25.49	1.3	26.38	1.3	30.56
														1.5	22	1.5	23.96	1.5	25.06
														1.7	17.02	1.7	18.81	1.7	21.96
														1.8	15.56	1.8	16.7	1.8	19.82
														2	12.66	2	13.63	2	14.74
														2.2	10.78	2.2	11.37	2.2	14.35
														2.3	9.67	2.3	10.13	2.3	12.99
														2.5	7.55	2.5	8.85	2.5	10.93
														2.7	5.72	2.7	6.76	2.7	7.77
														2.8	5.31	2.8	5.71	2.8	6.72
														3	4.68	3	5.24	3	5.95
														3.2	3.79	3.2	4.53	3.2	4.58
														3.3	3.59	3.3	3.96	3.3	4.46
														3.5	2.65	3.5	3.17	3.5	3.98
														3.7	2.31	3.7	2.93	3.7	3.54
														3.8	2.01	3.8	2.16	3.8	3.08
														4	1.62	4	1.99	4	2.96

## Sheet: Fig. S5
Fig. S5a						Fig. S5b
Before curing	After curing	Before curing	After curing	After curing		Before curing		After curing near NIR side		After curing away from NIR side
Ast,o	Ast,t	Ax,o	Ax,t	Conversion (%)		Wavenumber cm-1	Absorbance	Wavenumber cm-1	Absorbance	Wavenumber cm-1	Absorbance
8.904	1.098	0.808	0.012	87.96		1300.29	0.08674	1300.29	0.01104	1300.29	0.01413
8.904	1.123	0.808	0.016	84.3		1300.77	0.08429	1300.77	0.01111	1300.77	0.01418
8.904	1.24	0.808	0.015	86.67		1301.25	0.08188	1301.25	0.01119	1301.25	0.01419
8.904	1.55	0.808	0.026	81.52		1301.74	0.07953	1301.74	0.01123	1301.74	0.01417
8.904	1.62	0.808	0.027	81.63		1302.22	0.07725	1302.22	0.01124	1302.22	0.01414
8.904	1.235	0.808	0.02	82.15		1302.7	0.07509	1302.7	0.01119	1302.7	0.0141
8.904	1.421	0.808	0.022	82.94		1303.18	0.07306	1303.18	0.01109	1303.18	0.01405
8.904	1.189	0.808	0.018	83.32		1303.66	0.07118	1303.66	0.01097	1303.66	0.01398
8.904	1.342	0.808	0.021	82.76		1304.15	0.06945	1304.15	0.01085	1304.15	0.01387
8.904	1.546	0.808	0.023	83.61		1304.63	0.06785	1304.63	0.01076	1304.63	0.01371
8.904	1.018	0.808	0.012	87.01		1305.11	0.06637	1305.11	0.01072	1305.11	0.01348
8.904	1.006	0.808	0.012	86.86		1305.59	0.06495	1305.59	0.01073	1305.59	0.01321
8.904	1.132	0.808	0.015	85.4		1306.08	0.06357	1306.08	0.01078	1306.08	0.01293
8.904	1.564	0.808	0.018	87.32		1306.56	0.0622	1306.56	0.01086	1306.56	0.01265
8.904	1.487	0.808	0.019	85.92		1307.04	0.06082	1307.04	0.01093	1307.04	0.01242
8.904	1.124	0.808	0.015	85.29		1307.52	0.05942	1307.52	0.01096	1307.52	0.01226
8.904	1.217	0.808	0.017	84.61		1308	0.05801	1308	0.01092	1308	0.01217
8.904	1.421	0.808	0.02	84.49		1308.49	0.05657	1308.49	0.01081	1308.49	0.01215
8.904	1.526	0.808	0.022	84.11		1308.97	0.05513	1308.97	0.01065	1308.97	0.01217
8.904	1.086	0.808	0.014	85.79		1309.45	0.05367	1309.45	0.01044	1309.45	0.01221
8.904	1.123	0.808	0.019	81.36		1309.93	0.05221	1309.93	0.01021	1309.93	0.01223
8.904	1.257	0.808	0.02	82.47		1310.41	0.05074	1310.41	0.00998	1310.41	0.01221
8.904	1.608	0.808	0.024	83.55		1310.9	0.04928	1310.9	0.00976	1310.9	0.01214
8.904	1.521	0.808	0.023	83.34		1311.38	0.04782	1311.38	0.00955	1311.38	0.01199
8.904	1.415	0.808	0.018	85.98		1311.86	0.04637	1311.86	0.00933	1311.86	0.01177
8.904	1.029	0.808	0.017	81.79		1312.34	0.04495	1312.34	0.00912	1312.34	0.01149
8.904	1.268	0.808	0.02	82.62		1312.83	0.04356	1312.83	0.0089	1312.83	0.01119
8.904	1.156	0.808	0.018	82.84		1313.31	0.04222	1313.31	0.0087	1313.31	0.01088
8.904	1.36	0.808	0.017	86.23		1313.79	0.04094	1313.79	0.00853	1313.79	0.01058
						1314.27	0.03972	1314.27	0.00842	1314.27	0.01033
						1314.75	0.03858	1314.75	0.00838	1314.75	0.01012
						1315.23	0.03751	1315.23	0.00842	1315.23	0.00996
						1315.72	0.03652	1315.72	0.00852	1315.72	0.00984
						1316.2	0.0356	1316.2	0.00867	1316.2	0.00975
						1316.68	0.03473	1316.68	0.00883	1316.68	0.00968
						1317.16	0.0339	1317.16	0.00895	1317.16	0.0096
						1317.65	0.0331	1317.65	0.00901	1317.65	0.00951
						1318.13	0.03232	1318.13	0.00898	1318.13	0.00938
						1318.61	0.03159	1318.61	0.00886	1318.61	0.00923
						1319.09	0.03091	1319.09	0.00865	1319.09	0.00904
						1319.58	0.03031	1319.58	0.00839	1319.58	0.00884
						1320.06	0.02981	1320.06	0.0081	1320.06	0.00865
						1320.54	0.0294	1320.54	0.00784	1320.54	0.00848
						1321.02	0.02908	1321.02	0.00762	1321.02	0.00836
						1321.5	0.02881	1321.5	0.00749	1321.5	0.00831
						1321.98	0.02856	1321.98	0.00744	1321.98	0.00833
						1322.47	0.02832	1322.47	0.00748	1322.47	0.00843
						1322.95	0.02807	1322.95	0.00759	1322.95	0.00857
						1323.43	0.02781	1323.43	0.00774	1323.43	0.00876
						1323.91	0.02755	1323.91	0.00792	1323.91	0.00896
						1324.4	0.0273	1324.4	0.00809	1324.4	0.00915
						1324.88	0.02708	1324.88	0.00822	1324.88	0.00931
						1325.36	0.02688	1325.36	0.00832	1325.36	0.00942
						1325.84	0.0267	1325.84	0.00836	1325.84	0.00948
						1326.32	0.02653	1326.32	0.00835	1326.32	0.00949
						1326.81	0.02639	1326.81	0.0083	1326.81	0.00947
						1327.29	0.02628	1327.29	0.00821	1327.29	0.00943
						1327.77	0.02621	1327.77	0.00809	1327.77	0.0094
						1328.25	0.02618	1328.25	0.00794	1328.25	0.00938
						1328.73	0.02621	1328.73	0.00778	1328.73	0.00937
						1329.22	0.02629	1329.22	0.00763	1329.22	0.00938
						1329.7	0.02641	1329.7	0.0075	1329.7	0.00938
						1330.18	0.02653	1330.18	0.00741	1330.18	0.00937
						1330.66	0.02665	1330.66	0.00739	1330.66	0.00935
						1331.15	0.02674	1331.15	0.00743	1331.15	0.00933
						1331.63	0.02678	1331.63	0.00753	1331.63	0.0093
						1332.11	0.02677	1332.11	0.00765	1332.11	0.00928
						1332.59	0.0267	1332.59	0.00778	1332.59	0.00926
						1333.07	0.02658	1333.07	0.00788	1333.07	0.00924
						1333.56	0.02643	1333.56	0.00793	1333.56	0.00921
						1334.04	0.02626	1334.04	0.00795	1334.04	0.00915
						1334.52	0.02609	1334.52	0.00793	1334.52	0.00906
						1335	0.02591	1335	0.0079	1335	0.00894
						1335.48	0.02575	1335.48	0.00786	1335.48	0.00882
						1335.97	0.0256	1335.97	0.00783	1335.97	0.00871
						1336.45	0.02548	1336.45	0.00781	1336.45	0.00863
						1336.93	0.02538	1336.93	0.00781	1336.93	0.0086
						1337.41	0.02532	1337.41	0.00781	1337.41	0.00863
						1337.89	0.02529	1337.89	0.00782	1337.89	0.00871
						1338.38	0.02532	1338.38	0.00783	1338.38	0.00881
						1338.86	0.02537	1338.86	0.00786	1338.86	0.00891
						1339.34	0.02543	1339.34	0.0079	1339.34	0.009
						1339.82	0.02546	1339.82	0.00794	1339.82	0.00905
						1340.31	0.02545	1340.31	0.00797	1340.31	0.00907
						1340.79	0.02537	1340.79	0.00798	1340.79	0.00907
						1341.27	0.02523	1341.27	0.00797	1341.27	0.00906
						1341.75	0.02504	1341.75	0.00794	1341.75	0.00907
						1342.23	0.02484	1342.23	0.00791	1342.23	0.00909
						1342.72	0.02462	1342.72	0.00788	1342.72	0.00912
						1343.2	0.0244	1343.2	0.00787	1343.2	0.00916
						1343.68	0.02416	1343.68	0.00787	1343.68	0.0092
						1344.16	0.02391	1344.16	0.00789	1344.16	0.00921
						1344.64	0.02364	1344.64	0.00792	1344.64	0.0092
						1345.13	0.02336	1345.13	0.00794	1345.13	0.00914
						1345.61	0.0231	1345.61	0.00795	1345.61	0.00905
						1346.09	0.0229	1346.09	0.00795	1346.09	0.00893
						1346.57	0.02279	1346.57	0.00796	1346.57	0.0088
						1347.06	0.02278	1347.06	0.008	1347.06	0.00869
						1347.54	0.02288	1347.54	0.00806	1347.54	0.00861
						1348.02	0.02307	1348.02	0.00814	1348.02	0.0086
						1348.5	0.02331	1348.5	0.00823	1348.5	0.00865
						1348.98	0.02357	1348.98	0.00831	1348.98	0.00876
						1349.47	0.02381	1349.47	0.00835	1349.47	0.00891
						1349.95	0.02402	1349.95	0.00835	1349.95	0.00909
						1350.43	0.02421	1350.43	0.0083	1350.43	0.00927
						1350.91	0.02438	1350.91	0.00822	1350.91	0.00945
						1351.39	0.02456	1351.39	0.00813	1351.39	0.00961
						1351.88	0.02476	1351.88	0.00804	1351.88	0.00976
						1352.36	0.02501	1352.36	0.00796	1352.36	0.00989
						1352.84	0.02532	1352.84	0.00791	1352.84	0.01
						1353.32	0.02569	1353.32	0.00788	1353.32	0.0101
						1353.81	0.02613	1353.81	0.00789	1353.81	0.01016
						1354.29	0.02663	1354.29	0.00792	1354.29	0.0102
						1354.77	0.02716	1354.77	0.00797	1354.77	0.01022
						1355.25	0.0277	1355.25	0.00805	1355.25	0.01022
						1355.73	0.0282	1355.73	0.00813	1355.73	0.01023
						1356.22	0.02866	1356.22	0.00822	1356.22	0.01024
						1356.7	0.02907	1356.7	0.00831	1356.7	0.01026
						1357.18	0.02944	1357.18	0.00838	1357.18	0.0103
						1357.66	0.02981	1357.66	0.00845	1357.66	0.01035
						1358.14	0.03021	1358.14	0.00851	1358.14	0.01042
						1358.63	0.03064	1358.63	0.00859	1358.63	0.0105
						1359.11	0.0311	1359.11	0.00869	1359.11	0.0106
						1359.59	0.03157	1359.59	0.0088	1359.59	0.01072
						1360.07	0.03205	1360.07	0.00892	1360.07	0.01086
						1360.56	0.03251	1360.56	0.00904	1360.56	0.01101
						1361.04	0.03297	1361.04	0.00914	1361.04	0.01116
						1361.52	0.03343	1361.52	0.00921	1361.52	0.0113
						1362	0.03392	1362	0.00925	1362	0.01143
						1362.48	0.03446	1362.48	0.00928	1362.48	0.01154
						1362.97	0.03502	1362.97	0.00929	1362.97	0.01162
						1363.45	0.03556	1363.45	0.0093	1363.45	0.01168
						1363.93	0.03603	1363.93	0.00932	1363.93	0.01172
						1364.41	0.03639	1364.41	0.00935	1364.41	0.01174
						1364.89	0.03663	1364.89	0.00938	1364.89	0.01175
						1365.38	0.03673	1365.38	0.0094	1365.38	0.01174
						1365.86	0.03672	1365.86	0.00944	1365.86	0.01171
						1366.34	0.03659	1366.34	0.00947	1366.34	0.01169
						1366.82	0.03636	1366.82	0.00952	1366.82	0.01167
						1367.31	0.03605	1367.31	0.00956	1367.31	0.01166
						1367.79	0.03568	1367.79	0.0096	1367.79	0.01167
						1368.27	0.0353	1368.27	0.00961	1368.27	0.01168
						1368.75	0.03494	1368.75	0.00957	1368.75	0.01169
						1369.23	0.03465	1369.23	0.00948	1369.23	0.01166
						1369.72	0.03443	1369.72	0.00932	1369.72	0.01158
						1370.2	0.03429	1370.2	0.00913	1370.2	0.01144
						1370.68	0.03421	1370.68	0.00891	1370.68	0.01127
						1371.16	0.03416	1371.16	0.0087	1371.16	0.01106
						1371.64	0.03412	1371.64	0.0085	1371.64	0.01085
						1372.13	0.03407	1372.13	0.00831	1372.13	0.01066
						1372.61	0.03399	1372.61	0.00815	1372.61	0.01049
						1373.09	0.03391	1373.09	0.00802	1373.09	0.01035
						1373.57	0.03381	1373.57	0.00792	1373.57	0.01024
						1374.06	0.03372	1374.06	0.00786	1374.06	0.01014
						1374.54	0.03363	1374.54	0.00786	1374.54	0.01004
						1375.02	0.03354	1375.02	0.00791	1375.02	0.00995
						1375.5	0.03343	1375.5	0.00801	1375.5	0.00987
						1375.98	0.03332	1375.98	0.00813	1375.98	0.00983
						1376.46	0.03321	1376.46	0.00823	1376.46	0.00982
						1376.95	0.03311	1376.95	0.0083	1376.95	0.00986
						1377.43	0.03305	1377.43	0.00832	1377.43	0.00992
						1377.91	0.03303	1377.91	0.00828	1377.91	0.01
						1378.39	0.03306	1378.39	0.00819	1378.39	0.01009
						1378.88	0.03312	1378.88	0.00807	1378.88	0.01017
						1379.36	0.03322	1379.36	0.00795	1379.36	0.01023
						1379.84	0.03332	1379.84	0.00785	1379.84	0.01025
						1380.32	0.03344	1380.32	0.00778	1380.32	0.01024
						1380.8	0.03356	1380.8	0.00775	1380.8	0.0102
						1381.29	0.03369	1381.29	0.00777	1381.29	0.01013
						1381.77	0.03383	1381.77	0.00782	1381.77	0.01003
						1382.25	0.03396	1382.25	0.00788	1382.25	0.0099
						1382.73	0.03406	1382.73	0.00795	1382.73	0.00975
						1383.21	0.03412	1383.21	0.00799	1383.21	0.0096
						1383.7	0.03415	1383.7	0.008	1383.7	0.00946
						1384.18	0.03417	1384.18	0.00796	1384.18	0.00935
						1384.66	0.0342	1384.66	0.00787	1384.66	0.00927
						1385.14	0.0343	1385.14	0.00775	1385.14	0.00923
						1385.63	0.03447	1385.63	0.00763	1385.63	0.00923
						1386.11	0.03473	1386.11	0.00751	1386.11	0.00926
						1386.59	0.03503	1386.59	0.00744	1386.59	0.0093
						1387.07	0.0353	1387.07	0.00741	1387.07	0.00933
						1387.55	0.03546	1387.55	0.00741	1387.55	0.00932
						1388.04	0.03547	1388.04	0.0074	1388.04	0.00927
						1388.52	0.03532	1388.52	0.00735	1388.52	0.00919
						1389	0.03502	1389	0.00725	1389	0.00909
						1389.48	0.03463	1389.48	0.0071	1389.48	0.009
						1389.96	0.03419	1389.96	0.00694	1389.96	0.00892
						1390.45	0.03374	1390.45	0.00679	1390.45	0.00887
						1390.93	0.03331	1390.93	0.00668	1390.93	0.00884
						1391.41	0.03291	1391.41	0.00663	1391.41	0.00885
						1391.89	0.03257	1391.89	0.00663	1391.89	0.00888
						1392.38	0.03228	1392.38	0.00666	1392.38	0.00893
						1392.86	0.03205	1392.86	0.00669	1392.86	0.00899
						1393.34	0.03191	1393.34	0.00668	1393.34	0.00906
						1393.82	0.03185	1393.82	0.00662	1393.82	0.00913
						1394.3	0.03189	1394.3	0.00652	1394.3	0.0092
						1394.79	0.03207	1394.79	0.00639	1394.79	0.00924
						1395.27	0.03238	1395.27	0.0063	1395.27	0.00924
						1395.75	0.03287	1395.75	0.00628	1395.75	0.00918
						1396.23	0.03356	1396.23	0.00633	1396.23	0.00908
						1396.71	0.03446	1396.71	0.00644	1396.71	0.00894
						1397.2	0.03562	1397.2	0.0066	1397.2	0.00878
						1397.68	0.03708	1397.68	0.00677	1397.68	0.00864
						1398.16	0.03886	1398.16	0.00694	1398.16	0.00853
						1398.64	0.04098	1398.64	0.00709	1398.64	0.00849
						1399.12	0.04343	1399.12	0.00722	1399.12	0.0085
						1399.61	0.04616	1399.61	0.00731	1399.61	0.00857
						1400.09	0.04912	1400.09	0.00739	1400.09	0.00866
						1400.57	0.05228	1400.57	0.00745	1400.57	0.00875
						1401.05	0.05564	1401.05	0.00752	1401.05	0.00883
						1401.54	0.05927	1401.54	0.0076	1401.54	0.00892
						1402.02	0.06324	1402.02	0.00769	1402.02	0.00902
						1402.5	0.06768	1402.5	0.00779	1402.5	0.00915
						1402.98	0.07271	1402.98	0.0079	1402.98	0.00931
						1403.46	0.07843	1403.46	0.008	1403.46	0.00948
						1403.95	0.08486	1403.95	0.00808	1403.95	0.00963
						1404.43	0.09188	1404.43	0.00812	1404.43	0.00974
						1404.91	0.09917	1404.91	0.00812	1404.91	0.00976
						1405.39	0.10629	1405.39	0.00808	1405.39	0.00969
						1405.88	0.11276	1405.88	0.00802	1405.88	0.00956
						1406.36	0.11817	1406.36	0.00796	1406.36	0.0094
						1406.84	0.12228	1406.84	0.00792	1406.84	0.00926
						1407.32	0.125	1407.32	0.00789	1407.32	0.00915
						1407.8	0.12635	1407.8	0.00787	1407.8	0.0091
						1408.29	0.12644	1408.29	0.00787	1408.29	0.00908
						1408.77	0.12536	1408.77	0.00785	1408.77	0.00907
						1409.25	0.12321	1409.25	0.00782	1409.25	0.00906
						1409.73	0.12008	1409.73	0.00776	1409.73	0.00902
						1410.21	0.11606	1410.21	0.00768	1410.21	0.00894
						1410.7	0.11127	1410.7	0.00757	1410.7	0.00882
						1411.18	0.10588	1411.18	0.00746	1411.18	0.00866
						1411.66	0.10012	1411.66	0.00735	1411.66	0.00849
						1412.14	0.0942	1412.14	0.00727	1412.14	0.00832
						1412.62	0.08834	1412.62	0.00721	1412.62	0.00815
						1413.11	0.08268	1413.11	0.00719	1413.11	0.008
						1413.59	0.07732	1413.59	0.0072	1413.59	0.00788
						1414.07	0.07229	1414.07	0.00722	1414.07	0.00781
						1414.55	0.06761	1414.55	0.00724	1414.55	0.00779
						1415.04	0.06326	1415.04	0.00722	1415.04	0.00782
						1415.52	0.05925	1415.52	0.00715	1415.52	0.00789
						1416	0.05556	1416	0.00701	1416	0.00801
						1416.48	0.05216	1416.48	0.00677	1416.48	0.00815
						1416.96	0.04901	1416.96	0.00646	1416.96	0.00828
						1417.45	0.04603	1417.45	0.00608	1417.45	0.00841
						1417.93	0.04314	1417.93	0.00569	1417.93	0.0085
						1418.41	0.0403	1418.41	0.00537	1418.41	0.00855
						1418.89	0.03756	1418.89	0.00518	1418.89	0.00856
						1419.37	0.03505	1419.37	0.00517	1419.37	0.00852
						1419.86	0.03291	1419.86	0.00531	1419.86	0.00843
						1420.34	0.03121	1420.34	0.00553	1420.34	0.00831
						1420.82	0.02992	1420.82	0.00576	1420.82	0.00815
						1421.3	0.02895	1421.3	0.00596	1421.3	0.00798
						1421.79	0.02817	1421.79	0.0061	1421.79	0.00779
						1422.27	0.02748	1422.27	0.00618	1422.27	0.0076
						1422.75	0.02684	1422.75	0.00621	1422.75	0.00743
						1423.23	0.0262	1423.23	0.0062	1423.23	0.00729
						1423.71	0.02559	1423.71	0.00617	1423.71	0.00721
						1424.2	0.02507	1424.2	0.00616	1424.2	0.00717
						1424.68	0.02469	1424.68	0.00618	1424.68	0.00719
						1425.16	0.02445	1425.16	0.00624	1425.16	0.00726
						1425.64	0.02436	1425.64	0.00635	1425.64	0.00735
						1426.12	0.02436	1426.12	0.0065	1426.12	0.00747
						1426.61	0.02441	1426.61	0.00668	1426.61	0.00763
						1427.09	0.02449	1427.09	0.00688	1427.09	0.00782
						1427.57	0.0246	1427.57	0.00709	1427.57	0.00805
						1428.05	0.02476	1428.05	0.00729	1428.05	0.00831
						1428.54	0.02499	1428.54	0.00749	1428.54	0.00859
						1429.02	0.02533	1429.02	0.00766	1429.02	0.00886
						1429.5	0.02576	1429.5	0.0078	1429.5	0.00908
						1429.98	0.02626	1429.98	0.0079	1429.98	0.00925
						1430.46	0.02679	1430.46	0.00797	1430.46	0.00938
						1430.94	0.02729	1430.94	0.008	1430.94	0.00948
						1431.43	0.02773	1431.43	0.00802	1431.43	0.00957
						1431.91	0.02811	1431.91	0.00804	1431.91	0.00968
						1432.39	0.02844	1432.39	0.00807	1432.39	0.00979
						1432.87	0.02873	1432.87	0.00812	1432.87	0.0099
						1433.36	0.029	1433.36	0.00819	1433.36	0.00998
						1433.84	0.02928	1433.84	0.00827	1433.84	0.01005
						1434.32	0.02958	1434.32	0.00835	1434.32	0.01009
						1434.8	0.0299	1434.8	0.00842	1434.8	0.01011
						1435.28	0.03023	1435.28	0.00846	1435.28	0.01013
						1435.77	0.03055	1435.77	0.00846	1435.77	0.01017
						1436.25	0.0308	1436.25	0.00843	1436.25	0.01024
						1436.73	0.03091	1436.73	0.00839	1436.73	0.01032
						1437.21	0.03087	1437.21	0.00839	1437.21	0.01039
						1437.69	0.0307	1437.69	0.00844	1437.69	0.01043
						1438.18	0.03048	1438.18	0.00855	1438.18	0.01045
						1438.66	0.03027	1438.66	0.00871	1438.66	0.01045
						1439.14	0.03011	1439.14	0.00891	1439.14	0.01047
						1439.62	0.03003	1439.62	0.0091	1439.62	0.01052
						1440.11	0.03003	1440.11	0.00929	1440.11	0.01061
						1440.59	0.0301	1440.59	0.00944	1440.59	0.01075
						1441.07	0.03021	1441.07	0.00955	1441.07	0.01092
						1441.55	0.03036	1441.55	0.00961	1441.55	0.01108
						1442.03	0.03051	1442.03	0.00963	1442.03	0.01121
						1442.52	0.03067	1442.52	0.00961	1442.52	0.01129
						1443	0.03085	1443	0.00957	1443	0.01133
						1443.48	0.03109	1443.48	0.00952	1443.48	0.01133
						1443.96	0.03141	1443.96	0.00948	1443.96	0.01132
						1444.44	0.03181	1444.44	0.00945	1444.44	0.01132
						1444.93	0.03229	1444.93	0.00945	1444.93	0.01136
						1445.41	0.03283	1445.41	0.00947	1445.41	0.01144
						1445.89	0.03343	1445.89	0.00951	1445.89	0.01155
						1446.37	0.03407	1446.37	0.00954	1446.37	0.01168
						1446.86	0.03472	1446.86	0.00954	1446.86	0.01179
						1447.34	0.03537	1447.34	0.0095	1447.34	0.01188
						1447.82	0.03599	1447.82	0.00942	1447.82	0.01194
						1448.3	0.03653	1448.3	0.0093	1448.3	0.01195
						1448.78	0.03699	1448.78	0.00917	1448.78	0.01195
						1449.27	0.03735	1449.27	0.00907	1449.27	0.01194
						1449.75	0.03763	1449.75	0.00901	1449.75	0.01193
						1450.23	0.03786	1450.23	0.00902	1450.23	0.01192
						1450.71	0.03809	1450.71	0.00909	1450.71	0.01191
						1451.19	0.03832	1451.19	0.00922	1451.19	0.01188
						1451.68	0.03858	1451.68	0.00939	1451.68	0.01185
						1452.16	0.03886	1452.16	0.00958	1452.16	0.01181
						1452.64	0.03914	1452.64	0.00977	1452.64	0.01178
						1453.12	0.03938	1453.12	0.00994	1453.12	0.01179
						1453.61	0.03959	1453.61	0.01006	1453.61	0.01184
						1454.09	0.03974	1454.09	0.01014	1454.09	0.01198
						1454.57	0.03985	1454.57	0.01014	1454.57	0.0122
						1455.05	0.03992	1455.05	0.01007	1455.05	0.01251
						1455.53	0.03998	1455.53	0.0099	1455.53	0.0129
						1456.02	0.04006	1456.02	0.00963	1456.02	0.01329
						1456.5	0.04018	1456.5	0.00929	1456.5	0.01357
						1456.98	0.04038	1456.98	0.00897	1456.98	0.01362
						1457.46	0.04068	1457.46	0.00878	1457.46	0.01337
						1457.94	0.04108	1457.94	0.00878	1457.94	0.01293
						1458.43	0.04154	1458.43	0.00891	1458.43	0.01245
						1458.91	0.04202	1458.91	0.00911	1458.91	0.01205
						1459.39	0.0425	1459.39	0.00931	1459.39	0.01176
						1459.87	0.04295	1459.87	0.00947	1459.87	0.0116
						1460.36	0.04334	1460.36	0.00956	1460.36	0.01152
						1460.84	0.04366	1460.84	0.0096	1460.84	0.0115
						1461.32	0.04391	1461.32	0.00957	1461.32	0.01152
						1461.8	0.04409	1461.8	0.0095	1461.8	0.01156
						1462.28	0.0442	1462.28	0.00939	1462.28	0.01162
						1462.77	0.04423	1462.77	0.00927	1462.77	0.0117
						1463.25	0.04419	1463.25	0.00914	1463.25	0.01179
						1463.73	0.04406	1463.73	0.00904	1463.73	0.01189
						1464.21	0.04386	1464.21	0.00901	1464.21	0.01198
						1464.69	0.04362	1464.69	0.00905	1464.69	0.01205
						1465.18	0.04336	1465.18	0.00916	1465.18	0.01206
						1465.66	0.04314	1465.66	0.00933	1465.66	0.01202
						1466.14	0.04295	1466.14	0.00952	1466.14	0.01192
						1466.62	0.04277	1466.62	0.0097	1466.62	0.01179
						1467.11	0.04256	1467.11	0.00985	1467.11	0.01166
						1467.59	0.04229	1467.59	0.00999	1467.59	0.01155
						1468.07	0.04194	1468.07	0.0101	1468.07	0.01147
						1468.55	0.0415	1468.55	0.01019	1468.55	0.01143
						1469.03	0.04097	1469.03	0.01027	1469.03	0.01142
						1469.52	0.0404	1469.52	0.01034	1469.52	0.01141
						1470	0.03978	1470	0.01038	1470	0.01139
						1470.48	0.03915	1470.48	0.01037	1470.48	0.01134
						1470.96	0.03851	1470.96	0.01029	1470.96	0.01124
						1471.44	0.03787	1471.44	0.01011	1471.44	0.01108
						1471.93	0.03724	1471.93	0.00981	1471.93	0.01088
						1472.41	0.03665	1472.41	0.00943	1472.41	0.01067
						1472.89	0.0361	1472.89	0.00901	1472.89	0.01049
						1473.37	0.03563	1473.37	0.00861	1473.37	0.01034
						1473.85	0.03521	1473.85	0.00825	1473.85	0.0102
						1474.34	0.03481	1474.34	0.00793	1474.34	0.01003
						1474.82	0.03439	1474.82	0.00764	1474.82	0.00982
						1475.3	0.03392	1475.3	0.00737	1475.3	0.00956
						1475.78	0.03338	1475.78	0.00713	1475.78	0.00927
						1476.27	0.03279	1476.27	0.00692	1476.27	0.00899
						1476.75	0.03217	1476.75	0.00676	1476.75	0.00875
						1477.23	0.03157	1477.23	0.00667	1477.23	0.00857
						1477.71	0.03099	1477.71	0.00662	1477.71	0.00845
						1478.19	0.03043	1478.19	0.0066	1478.19	0.00835
						1478.68	0.02988	1478.68	0.00658	1478.68	0.00826
						1479.16	0.02931	1479.16	0.00654	1479.16	0.00814
						1479.64	0.02869	1479.64	0.00647	1479.64	0.00799
						1480.12	0.02802	1480.12	0.00638	1480.12	0.0078
						1480.6	0.02732	1480.6	0.00628	1480.6	0.00759
						1481.09	0.02662	1481.09	0.00619	1481.09	0.00739
						1481.57	0.02597	1481.57	0.00612	1481.57	0.00722
						1482.05	0.02542	1482.05	0.00608	1482.05	0.0071
						1482.53	0.02496	1482.53	0.00607	1482.53	0.00702
						1483.02	0.02459	1483.02	0.00607	1483.02	0.00699
						1483.5	0.02428	1483.5	0.00608	1483.5	0.007
						1483.98	0.02401	1483.98	0.00607	1483.98	0.00703
						1484.46	0.02377	1484.46	0.00603	1484.46	0.00708
						1484.94	0.02353	1484.94	0.00596	1484.94	0.00714
						1485.42	0.0233	1485.42	0.00584	1485.42	0.00719
						1485.91	0.02307	1485.91	0.00569	1485.91	0.00721
						1486.39	0.02283	1486.39	0.00549	1486.39	0.00719
						1486.87	0.02257	1486.87	0.00526	1486.87	0.00708
						1487.35	0.02228	1487.35	0.00501	1487.35	0.00689
						1487.84	0.02196	1487.84	0.00477	1487.84	0.00663
						1488.32	0.02161	1488.32	0.00458	1488.32	0.00632
						1488.8	0.02125	1488.8	0.00445	1488.8	0.00602
						1489.28	0.0209	1489.28	0.0044	1489.28	0.00578
						1489.77	0.02057	1489.77	0.00443	1489.77	0.00563
						1490.25	0.02028	1490.25	0.00451	1490.25	0.00554
						1490.73	0.02001	1490.73	0.00461	1490.73	0.00548
						1491.21	0.01978	1491.21	0.00469	1491.21	0.0054
						1491.69	0.01958	1491.69	0.00476	1491.69	0.00529
						1492.17	0.01943	1492.17	0.00481	1492.17	0.00513
						1492.66	0.01934	1492.66	0.00484	1492.66	0.00495
						1493.14	0.01931	1493.14	0.00486	1493.14	0.00478
						1493.62	0.01933	1493.62	0.00487	1493.62	0.00464
						1494.1	0.01942	1494.1	0.00485	1494.1	0.00456
						1494.59	0.01956	1494.59	0.00482	1494.59	0.00456
						1495.07	0.01975	1495.07	0.00476	1495.07	0.00466
						1495.55	0.01999	1495.55	0.00468	1495.55	0.00486
						1496.03	0.02029	1496.03	0.00458	1496.03	0.00513
						1496.51	0.02067	1496.51	0.00448	1496.51	0.00543
						1497	0.02113	1497	0.00441	1497	0.00573
						1497.48	0.02167	1497.48	0.00436	1497.48	0.00598
						1497.96	0.02225	1497.96	0.00435	1497.96	0.00616
						1498.44	0.02283	1498.44	0.00437	1498.44	0.00627
						1498.92	0.02337	1498.92	0.0044	1498.92	0.00633
						1499.41	0.02386	1499.41	0.00447	1499.41	0.00635
						1499.89	0.02432	1499.89	0.00455	1499.89	0.00634
						1500.37	0.02474	1500.37	0.00466	1500.37	0.00632
						1500.85	0.02516	1500.85	0.0048	1500.85	0.00629
						1501.34	0.02559	1501.34	0.00495	1501.34	0.00628
						1501.82	0.02603	1501.82	0.00511	1501.82	0.00628
						1502.3	0.02646	1502.3	0.00527	1502.3	0.0063
						1502.78	0.02689	1502.78	0.00544	1502.78	0.00635
						1503.26	0.02731	1503.26	0.0056	1503.26	0.00642
						1503.75	0.02773	1503.75	0.00579	1503.75	0.00652
						1504.23	0.02818	1504.23	0.00602	1504.23	0.00665
						1504.71	0.02873	1504.71	0.00631	1504.71	0.00681
						1505.19	0.02946	1505.19	0.00669	1505.19	0.00703
						1505.67	0.03046	1505.67	0.00716	1505.67	0.00732
						1506.16	0.03177	1506.16	0.00765	1506.16	0.00768
						1506.64	0.03329	1506.64	0.00804	1506.64	0.00805
						1507.12	0.03473	1507.12	0.00817	1507.12	0.00832
						1507.6	0.03587	1507.6	0.00803	1507.6	0.00843
						1508.09	0.03673	1508.09	0.00778	1508.09	0.00842
						1508.57	0.03745	1508.57	0.00754	1508.57	0.00835
						1509.05	0.03816	1509.05	0.00737	1509.05	0.00829
						1509.53	0.03892	1509.53	0.00727	1509.53	0.00826
						1510.01	0.03971	1510.01	0.00724	1510.01	0.00828
						1510.5	0.04053	1510.5	0.00724	1510.5	0.00836
						1510.98	0.04135	1510.98	0.00728	1510.98	0.00848
						1511.46	0.04214	1511.46	0.00734	1511.46	0.00866
						1511.94	0.04289	1511.94	0.00742	1511.94	0.00887
						1512.42	0.0436	1512.42	0.00752	1512.42	0.00912
						1512.91	0.04427	1512.91	0.00766	1512.91	0.0094
						1513.39	0.0449	1513.39	0.00782	1513.39	0.0097
						1513.87	0.04546	1513.87	0.00802	1513.87	0.01003
						1514.35	0.04595	1514.35	0.00823	1514.35	0.01037
						1514.84	0.04638	1514.84	0.00845	1514.84	0.01071
						1515.32	0.04673	1515.32	0.00865	1515.32	0.01104
						1515.8	0.04706	1515.8	0.0088	1515.8	0.01132
						1516.28	0.04737	1516.28	0.00888	1516.28	0.01152
						1516.76	0.0477	1516.76	0.00887	1516.76	0.01163
						1517.25	0.04802	1517.25	0.00878	1517.25	0.01167
						1517.73	0.04831	1517.73	0.00864	1517.73	0.01166
						1518.21	0.04853	1518.21	0.00848	1518.21	0.01167
						1518.69	0.04866	1518.69	0.00834	1518.69	0.01173
						1519.17	0.04874	1519.17	0.00822	1519.17	0.01186
						1519.66	0.04882	1519.66	0.00816	1519.66	0.01205
						1520.14	0.049	1520.14	0.00817	1520.14	0.01228
						1520.62	0.04939	1520.62	0.00828	1520.62	0.01253
						1521.1	0.05005	1521.1	0.00851	1521.1	0.01274
						1521.59	0.05091	1521.59	0.00884	1521.59	0.01285
						1522.07	0.05179	1522.07	0.00922	1522.07	0.01287
						1522.55	0.05252	1522.55	0.00957	1522.55	0.01282
						1523.03	0.05306	1523.03	0.00985	1523.03	0.01275
						1523.51	0.05344	1523.51	0.01004	1523.51	0.01269
						1523.99	0.05372	1523.99	0.01015	1523.99	0.01267
						1524.48	0.05398	1524.48	0.0102	1524.48	0.01266
						1524.96	0.05421	1524.96	0.01018	1524.96	0.01268
						1525.44	0.0544	1525.44	0.01011	1525.44	0.0127
						1525.92	0.05451	1525.92	0.01002	1525.92	0.01273
						1526.41	0.05452	1526.41	0.00993	1526.41	0.01275
						1526.89	0.05443	1526.89	0.00986	1526.89	0.01278
						1527.37	0.05428	1527.37	0.00981	1527.37	0.0128
						1527.85	0.05411	1527.85	0.00977	1527.85	0.0128
						1528.33	0.05397	1528.33	0.00974	1528.33	0.01279
						1528.82	0.05387	1528.82	0.0097	1528.82	0.01276
						1529.3	0.0538	1529.3	0.00963	1529.3	0.01271
						1529.78	0.05373	1529.78	0.00953	1529.78	0.01264
						1530.26	0.05366	1530.26	0.00944	1530.26	0.01259
						1530.74	0.05358	1530.74	0.00935	1530.74	0.01256
						1531.23	0.0535	1531.23	0.00931	1531.23	0.01258
						1531.71	0.0534	1531.71	0.00934	1531.71	0.01267
						1532.19	0.05327	1532.19	0.00947	1532.19	0.01284
						1532.67	0.05304	1532.67	0.00969	1532.67	0.0131
						1533.16	0.05267	1533.16	0.00998	1533.16	0.0134
						1533.64	0.05212	1533.64	0.01028	1533.64	0.01369
						1534.12	0.05147	1534.12	0.01052	1534.12	0.01389
						1534.6	0.05081	1534.6	0.01067	1534.6	0.01398
						1535.08	0.05024	1535.08	0.01074	1535.08	0.01398
						1535.57	0.04979	1535.57	0.01074	1535.57	0.01391
						1536.05	0.04945	1536.05	0.01071	1536.05	0.01382
						1536.53	0.04919	1536.53	0.01066	1536.53	0.01371
						1537.01	0.04891	1537.01	0.01061	1537.01	0.0136
						1537.49	0.04854	1537.49	0.01056	1537.49	0.01351
						1537.98	0.04796	1537.98	0.01053	1537.98	0.01345
						1538.46	0.04707	1538.46	0.01052	1538.46	0.01341
						1538.94	0.04577	1538.94	0.01057	1538.94	0.0134
						1539.42	0.04414	1539.42	0.01071	1539.42	0.01338
						1539.91	0.0424	1539.91	0.01093	1539.91	0.01328
						1540.39	0.04091	1540.39	0.0112	1540.39	0.01306
						1540.87	0.03984	1540.87	0.01144	1540.87	0.01275
						1541.35	0.03916	1541.35	0.01158	1541.35	0.0124
						1541.83	0.03867	1541.83	0.0116	1541.83	0.01212
						1542.32	0.03823	1542.32	0.01153	1542.32	0.01194
						1542.8	0.03777	1542.8	0.01137	1542.8	0.01186
						1543.28	0.03727	1543.28	0.01111	1543.28	0.01188
						1543.76	0.03671	1543.76	0.01074	1543.76	0.01193
						1544.24	0.03609	1544.24	0.01027	1544.24	0.01198
						1544.73	0.03541	1544.73	0.00973	1544.73	0.01197
						1545.21	0.03469	1545.21	0.00917	1545.21	0.01189
						1545.69	0.03396	1545.69	0.00866	1545.69	0.01173
						1546.17	0.03325	1546.17	0.00824	1546.17	0.01154
						1546.65	0.03259	1546.65	0.00793	1546.65	0.01132
						1547.14	0.03199	1547.14	0.00772	1547.14	0.01111
						1547.62	0.03143	1547.62	0.0076	1547.62	0.01091
						1548.1	0.0309	1548.1	0.00753	1548.1	0.01069
						1548.58	0.03036	1548.58	0.00748	1548.58	0.01044
						1549.07	0.02978	1549.07	0.00742	1549.07	0.01014
						1549.55	0.02916	1549.55	0.00731	1549.55	0.00977
						1550.03	0.02849	1550.03	0.00714	1550.03	0.00936
						1550.51	0.02783	1550.51	0.00692	1550.51	0.00894
						1550.99	0.02718	1550.99	0.00668	1550.99	0.00854
						1551.48	0.02658	1551.48	0.00645	1551.48	0.00819
						1551.96	0.026	1551.96	0.00623	1551.96	0.00789
						1552.44	0.02542	1552.44	0.00606	1552.44	0.00766
						1552.92	0.0248	1552.92	0.00595	1552.92	0.00748
						1553.4	0.02414	1553.4	0.0059	1553.4	0.00737
						1553.89	0.02345	1553.89	0.00593	1553.89	0.00731
						1554.37	0.02275	1554.37	0.00603	1554.37	0.00729
						1554.85	0.02211	1554.85	0.00618	1554.85	0.00729
						1555.33	0.02158	1555.33	0.00635	1555.33	0.0073
						1555.82	0.02115	1555.82	0.00651	1555.82	0.00728
						1556.3	0.02083	1556.3	0.00663	1556.3	0.00723
						1556.78	0.02058	1556.78	0.0067	1556.78	0.00716
						1557.26	0.02034	1557.26	0.00669	1557.26	0.00709
						1557.74	0.02005	1557.74	0.00656	1557.74	0.00706
						1558.23	0.01959	1558.23	0.00625	1558.23	0.0071
						1558.71	0.01893	1558.71	0.00577	1558.71	0.00723
						1559.19	0.01814	1559.19	0.00524	1559.19	0.00733
						1559.67	0.01743	1559.67	0.00486	1559.67	0.00728
						1560.15	0.01689	1560.15	0.00468	1560.15	0.00708
						1560.64	0.01649	1560.64	0.00465	1560.64	0.00679
						1561.12	0.01616	1561.12	0.00468	1561.12	0.00647
						1561.6	0.01585	1561.6	0.00475	1561.6	0.00616
						1562.08	0.01554	1562.08	0.00484	1562.08	0.00588
						1562.57	0.01522	1562.57	0.00492	1562.57	0.00563
						1563.05	0.01488	1563.05	0.005	1563.05	0.00544
						1563.53	0.01451	1563.53	0.00506	1563.53	0.0053
						1564.01	0.01413	1564.01	0.00509	1564.01	0.00525
						1564.49	0.01375	1564.49	0.00508	1564.49	0.00527
						1564.98	0.01338	1564.98	0.00506	1564.98	0.00537
						1565.46	0.01308	1565.46	0.00503	1565.46	0.00554
						1565.94	0.01284	1565.94	0.00502	1565.94	0.00575
						1566.42	0.01269	1566.42	0.00505	1566.42	0.00599
						1566.9	0.01261	1566.9	0.00512	1566.9	0.00623
						1567.39	0.01257	1567.39	0.00524	1567.39	0.00646
						1567.87	0.01255	1567.87	0.00539	1567.87	0.00667
						1568.35	0.0125	1568.35	0.00556	1568.35	0.00681
						1568.83	0.01237	1568.83	0.00571	1568.83	0.00687
						1569.32	0.01213	1569.32	0.0058	1569.32	0.00681
						1569.8	0.0118	1569.8	0.00583	1569.8	0.00665
						1570.28	0.01144	1570.28	0.0058	1570.28	0.00644
						1570.76	0.01111	1570.76	0.00573	1570.76	0.00624
						1571.24	0.01085	1571.24	0.00566	1571.24	0.00609
						1571.73	0.01067	1571.73	0.00561	1571.73	0.006
						1572.21	0.01055	1572.21	0.00559	1572.21	0.00595
						1572.69	0.01047	1572.69	0.00558	1572.69	0.00592
						1573.17	0.01042	1573.17	0.0056	1573.17	0.0059
						1573.65	0.01036	1573.65	0.00562	1573.65	0.00584
						1574.14	0.01029	1574.14	0.00565	1574.14	0.00574
						1574.62	0.01018	1574.62	0.00566	1574.62	0.00558
						1575.1	0.01001	1575.1	0.00563	1575.1	0.00538
						1575.58	0.00978	1575.58	0.00554	1575.58	0.00516
						1576.07	0.0095	1576.07	0.00536	1576.07	0.00499
						1576.55	0.00922	1576.55	0.00511	1576.55	0.00491
						1577.03	0.00901	1577.03	0.00482	1577.03	0.00494
						1577.51	0.00888	1577.51	0.00455	1577.51	0.00505
						1577.99	0.00884	1577.99	0.00434	1577.99	0.00519
						1578.47	0.00887	1578.47	0.00418	1578.47	0.00534
						1578.96	0.00893	1578.96	0.00409	1578.96	0.00549
						1579.44	0.009	1579.44	0.00406	1579.44	0.00562
						1579.92	0.00906	1579.92	0.00408	1579.92	0.00574
						1580.4	0.0091	1580.4	0.00414	1580.4	0.00584
						1580.89	0.0091	1580.89	0.00422	1580.89	0.00591
						1581.37	0.00908	1581.37	0.00432	1581.37	0.00595
						1581.85	0.00905	1581.85	0.00441	1581.85	0.00593
						1582.33	0.00902	1582.33	0.00449	1582.33	0.00586
						1582.82	0.00897	1582.82	0.00455	1582.82	0.00574
						1583.3	0.00892	1583.3	0.0046	1583.3	0.00559
						1583.78	0.00885	1583.78	0.00463	1583.78	0.00541
						1584.26	0.00876	1584.26	0.00466	1584.26	0.00523
						1584.74	0.00865	1584.74	0.00469	1584.74	0.00505
						1585.22	0.00853	1585.22	0.00471	1585.22	0.00487
						1585.71	0.00843	1585.71	0.00471	1585.71	0.00471
						1586.19	0.00836	1586.19	0.0047	1586.19	0.00456
						1586.67	0.00835	1586.67	0.00467	1586.67	0.00442
						1587.15	0.00837	1587.15	0.0046	1587.15	0.00431
						1587.64	0.00841	1587.64	0.00451	1587.64	0.00424
						1588.12	0.00845	1588.12	0.00439	1588.12	0.00422
						1588.6	0.00846	1588.6	0.00425	1588.6	0.00425
						1589.08	0.00843	1589.08	0.0041	1589.08	0.00432
						1589.56	0.00838	1589.56	0.00395	1589.56	0.00441
						1590.05	0.00834	1590.05	0.0038	1590.05	0.00449
						1590.53	0.00833	1590.53	0.00366	1590.53	0.00453
						1591.01	0.00838	1591.01	0.00355	1591.01	0.00453
						1591.49	0.00849	1591.49	0.00347	1591.49	0.00449
						1591.97	0.00863	1591.97	0.00342	1591.97	0.0044
						1592.46	0.00879	1592.46	0.0034	1592.46	0.00429
						1592.94	0.00894	1592.94	0.00342	1592.94	0.00417
						1593.42	0.00905	1593.42	0.00346	1593.42	0.00405
						1593.9	0.00914	1593.9	0.00352	1593.9	0.00394
						1594.38	0.00921	1594.38	0.00358	1594.38	0.00383
						1594.87	0.00929	1594.87	0.00364	1594.87	0.00373
						1595.35	0.00938	1595.35	0.0037	1595.35	0.00365
						1595.83	0.00951	1595.83	0.00375	1595.83	0.00361
						1596.31	0.00966	1596.31	0.00382	1596.31	0.00362
						1596.8	0.00982	1596.8	0.00389	1596.8	0.00367
						1597.28	0.00997	1597.28	0.00397	1597.28	0.00378
						1597.76	0.0101	1597.76	0.00405	1597.76	0.00392
						1598.24	0.01021	1598.24	0.00413	1598.24	0.00408
						1598.72	0.0103	1598.72	0.00418	1598.72	0.00425
						1599.21	0.0104	1599.21	0.0042	1599.21	0.00441
						1599.69	0.01052	1599.69	0.00416	1599.69	0.00455
						1600.17	0.01066	1600.17	0.00408	1600.17	0.00467
						1600.65	0.01084	1600.65	0.00394	1600.65	0.00477
						1601.13	0.01106	1601.13	0.00378	1601.13	0.00485
						1601.62	0.01129	1601.62	0.0036	1601.62	0.0049
						1602.1	0.01154	1602.1	0.00345	1602.1	0.00493
						1602.58	0.01179	1602.58	0.00334	1602.58	0.00492
						1603.06	0.01203	1603.06	0.00328	1603.06	0.00489
						1603.55	0.01227	1603.55	0.00328	1603.55	0.00482
						1604.03	0.01251	1604.03	0.00333	1604.03	0.00474
						1604.51	0.01277	1604.51	0.00342	1604.51	0.00466
						1604.99	0.01308	1604.99	0.00351	1604.99	0.00457
						1605.47	0.01345	1605.47	0.00361	1605.47	0.00449
						1605.96	0.01388	1605.96	0.00369	1605.96	0.00441
						1606.44	0.01438	1606.44	0.00377	1606.44	0.00433
						1606.92	0.01493	1606.92	0.00385	1606.92	0.00424
						1607.4	0.0155	1607.4	0.00394	1607.4	0.00413
						1607.88	0.01608	1607.88	0.00406	1607.88	0.00403
						1608.37	0.01664	1608.37	0.00422	1608.37	0.00393
						1608.85	0.01714	1608.85	0.0044	1608.85	0.00388
						1609.33	0.01759	1609.33	0.00458	1609.33	0.0039
						1609.81	0.01799	1609.81	0.00474	1609.81	0.00399
						1610.3	0.01837	1610.3	0.00485	1610.3	0.00416
						1610.78	0.01874	1610.78	0.00489	1610.78	0.00439
						1611.26	0.01913	1611.26	0.00487	1611.26	0.00465
						1611.74	0.01955	1611.74	0.00479	1611.74	0.0049
						1612.22	0.02003	1612.22	0.00466	1612.22	0.00512
						1612.71	0.02057	1612.71	0.00451	1612.71	0.00527
						1613.19	0.02117	1613.19	0.00435	1613.19	0.00535
						1613.67	0.02183	1613.67	0.00419	1613.67	0.00537
						1614.15	0.02258	1614.15	0.00402	1614.15	0.00534
						1614.63	0.02345	1614.63	0.00384	1614.63	0.00528
						1615.12	0.02448	1615.12	0.00364	1615.12	0.00523
						1615.6	0.02575	1615.6	0.00344	1615.6	0.00519
						1616.08	0.02727	1616.08	0.00326	1616.08	0.00519
						1616.56	0.02897	1616.56	0.00315	1616.56	0.00521
						1617.05	0.03067	1617.05	0.00315	1617.05	0.00522
						1617.53	0.03216	1617.53	0.00326	1617.53	0.00522
						1618.01	0.0333	1618.01	0.00345	1618.01	0.0052
						1618.49	0.03405	1618.49	0.00369	1618.49	0.00519
						1618.97	0.03443	1618.97	0.00394	1618.97	0.00521
						1619.46	0.0345	1619.46	0.00417	1619.46	0.00527
						1619.94	0.03431	1619.94	0.00438	1619.94	0.00537
						1620.42	0.03391	1620.42	0.00454	1620.42	0.00551
						1620.9	0.03329	1620.9	0.00465	1620.9	0.00568
						1621.38	0.03248	1621.38	0.0047	1621.38	0.00584
						1621.87	0.03145	1621.87	0.00467	1621.87	0.00596
						1622.35	0.03023	1622.35	0.00456	1622.35	0.00601
						1622.83	0.02889	1622.83	0.00439	1622.83	0.00594
						1623.31	0.02753	1623.31	0.0042	1623.31	0.00579
						1623.8	0.02632	1623.8	0.00403	1623.8	0.00557
						1624.28	0.02537	1624.28	0.00392	1624.28	0.00534
						1624.76	0.02473	1624.76	0.00389	1624.76	0.00514
						1625.24	0.02436	1625.24	0.00392	1625.24	0.00497
						1625.72	0.0242	1625.72	0.00399	1625.72	0.00484
						1626.21	0.02418	1626.21	0.0041	1626.21	0.00474
						1626.69	0.02424	1626.69	0.00421	1626.69	0.00468
						1627.17	0.02435	1627.17	0.00433	1627.17	0.00464
						1627.65	0.02452	1627.65	0.00443	1627.65	0.00463
						1628.13	0.02476	1628.13	0.00451	1628.13	0.00464
						1628.62	0.02513	1628.62	0.00456	1628.62	0.00465
						1629.1	0.02566	1629.1	0.00458	1629.1	0.00466
						1629.58	0.02637	1629.58	0.00458	1629.58	0.00464
						1630.06	0.02724	1630.06	0.00456	1630.06	0.00462
						1630.55	0.02825	1630.55	0.00454	1630.55	0.0046
						1631.03	0.02937	1631.03	0.00453	1631.03	0.00462
						1631.51	0.03054	1631.51	0.00454	1631.51	0.00469
						1631.99	0.03175	1631.99	0.00459	1631.99	0.00483
						1632.47	0.03298	1632.47	0.00467	1632.47	0.00506
						1632.96	0.03422	1632.96	0.00479	1632.96	0.00537
						1633.44	0.03549	1633.44	0.00494	1633.44	0.00575
						1633.92	0.03681	1633.92	0.0051	1633.92	0.00617
						1634.4	0.03817	1634.4	0.00524	1634.4	0.0066
						1634.88	0.03951	1634.88	0.0053	1634.88	0.00699
						1635.37	0.04063	1635.37	0.00523	1635.37	0.00727
						1635.85	0.04126	1635.85	0.00503	1635.85	0.00737
						1636.33	0.04125	1636.33	0.00477	1636.33	0.00729
						1636.81	0.04061	1636.81	0.00454	1636.81	0.00707
						1637.3	0.03951	1637.3	0.00439	1637.3	0.00678
						1637.78	0.03813	1637.78	0.00433	1637.78	0.00645
						1638.26	0.03655	1638.26	0.00434	1638.26	0.00612
						1638.74	0.03483	1638.74	0.00439	1638.74	0.0058
						1639.22	0.033	1639.22	0.00443	1639.22	0.0055
						1639.7	0.03112	1639.7	0.00445	1639.7	0.00525
						1640.19	0.02925	1640.19	0.00442	1640.19	0.00506
						1640.67	0.02748	1640.67	0.00434	1640.67	0.00495
						1641.15	0.02585	1641.15	0.00423	1641.15	0.00492
						1641.63	0.02438	1641.63	0.00411	1641.63	0.00493
						1642.12	0.02306	1642.12	0.004	1642.12	0.00498
						1642.6	0.02188	1642.6	0.00393	1642.6	0.00502
						1643.08	0.0208	1643.08	0.00393	1643.08	0.00505
						1643.56	0.01982	1643.56	0.00399	1643.56	0.00505
						1644.04	0.01895	1644.04	0.0041	1644.04	0.00503
						1644.53	0.01819	1644.53	0.00425	1644.53	0.00499
						1645.01	0.01753	1645.01	0.00441	1645.01	0.00495
						1645.49	0.01694	1645.49	0.00455	1645.49	0.00492
						1645.97	0.01635	1645.97	0.00462	1645.97	0.00492
						1646.45	0.01575	1646.45	0.00462	1646.45	0.00496
						1646.94	0.01515	1646.94	0.00456	1646.94	0.00503
						1647.42	0.01465	1647.42	0.00447	1647.42	0.00511
						1647.9	0.01433	1647.9	0.00438	1647.9	0.00517
						1648.38	0.01417	1648.38	0.0043	1648.38	0.00519
						1648.87	0.01413	1648.87	0.00424	1648.87	0.00517
						1649.35	0.01413	1649.35	0.00418	1649.35	0.00511
						1649.83	0.01411	1649.83	0.0041	1649.83	0.005
						1650.31	0.01403	1650.31	0.00403	1650.31	0.00486
						1650.79	0.01388	1650.79	0.00398	1650.79	0.00468
						1651.28	0.0137	1651.28	0.00398	1651.28	0.00449
						1651.76	0.01352	1651.76	0.0041	1651.76	0.00432
						1652.24	0.01347	1652.24	0.00439	1652.24	0.00425
						1652.72	0.0136	1652.72	0.00486	1652.72	0.00437
						1653.2	0.01389	1653.2	0.00532	1653.2	0.00467
						1653.69	0.01414	1653.69	0.00556	1653.69	0.00503
						1654.17	0.0142	1654.17	0.00549	1654.17	0.00526
						1654.65	0.01413	1654.65	0.00524	1654.65	0.00534
						1655.13	0.01402	1655.13	0.00493	1655.13	0.00531
						1655.62	0.01395	1655.62	0.00466	1655.62	0.00524
						1656.1	0.01395	1656.1	0.00445	1656.1	0.00515
						1656.58	0.01402	1656.58	0.0043	1656.58	0.00507
						1657.06	0.01413	1657.06	0.0042	1657.06	0.00503
						1657.54	0.01424	1657.54	0.00415	1657.54	0.00502
						1658.03	0.01433	1658.03	0.00414	1658.03	0.00504
						1658.51	0.0144	1658.51	0.00415	1658.51	0.0051
						1658.99	0.01448	1658.99	0.00419	1658.99	0.0052
						1659.47	0.01458	1659.47	0.00426	1659.47	0.00533
						1659.95	0.01474	1659.95	0.00437	1659.95	0.00548
						1660.44	0.01494	1660.44	0.00449	1660.44	0.00564
						1660.92	0.01517	1660.92	0.00464	1660.92	0.00579
						1661.4	0.01539	1661.4	0.00477	1661.4	0.00591
						1661.88	0.01554	1661.88	0.00488	1661.88	0.00599
						1662.37	0.01563	1662.37	0.00491	1662.37	0.00601
						1662.85	0.01567	1662.85	0.00488	1662.85	0.00598
						1663.33	0.01569	1663.33	0.00478	1663.33	0.00593
						1663.81	0.01573	1663.81	0.00468	1663.81	0.00588
						1664.29	0.01577	1664.29	0.00459	1664.29	0.00586
						1664.78	0.01579	1664.78	0.00455	1664.78	0.00586
						1665.26	0.01576	1665.26	0.00456	1665.26	0.0059
						1665.74	0.01566	1665.74	0.00462	1665.74	0.00598
						1666.22	0.01552	1666.22	0.0047	1666.22	0.00609
						1666.7	0.0154	1666.7	0.00482	1666.7	0.00624
						1667.19	0.01536	1667.19	0.00495	1667.19	0.00642
						1667.67	0.01548	1667.67	0.0051	1667.67	0.00662
						1668.15	0.0158	1668.15	0.00527	1668.15	0.0068
						1668.63	0.01631	1668.63	0.00546	1668.63	0.00694
						1669.12	0.01692	1669.12	0.00566	1669.12	0.00698
						1669.6	0.01751	1669.6	0.00586	1669.6	0.00694
						1670.08	0.018	1670.08	0.00602	1670.08	0.00685
						1670.56	0.0184	1670.56	0.00612	1670.56	0.00678
						1671.04	0.01877	1671.04	0.00615	1671.04	0.00678
						1671.53	0.01916	1671.53	0.00612	1671.53	0.00689
						1672.01	0.01957	1672.01	0.00605	1672.01	0.00711
						1672.49	0.01999	1672.49	0.00598	1672.49	0.00739
						1672.97	0.02035	1672.97	0.00592	1672.97	0.0077
						1673.45	0.02062	1673.45	0.00589	1673.45	0.00803
						1673.94	0.02079	1673.94	0.00593	1673.94	0.00833
						1674.42	0.02093	1674.42	0.00602	1674.42	0.00857
						1674.9	0.02113	1674.9	0.00617	1674.9	0.00875
						1675.38	0.0215	1675.38	0.00635	1675.38	0.00885
						1675.87	0.02204	1675.87	0.00651	1675.87	0.00889
						1676.35	0.02271	1676.35	0.00664	1676.35	0.0089
						1676.83	0.02341	1676.83	0.00673	1676.83	0.0089
						1677.31	0.02408	1677.31	0.0068	1677.31	0.00892
						1677.79	0.02472	1677.79	0.00686	1677.79	0.00896
						1678.28	0.02536	1678.28	0.00693	1678.28	0.00904
						1678.76	0.02607	1678.76	0.00701	1678.76	0.00915
						1679.24	0.0269	1679.24	0.00709	1679.24	0.00931
						1679.72	0.02783	1679.72	0.00717	1679.72	0.00951
						1680.2	0.02882	1680.2	0.00722	1680.2	0.00974
						1680.69	0.02977	1680.69	0.00725	1680.69	0.00999
						1681.17	0.03061	1681.17	0.00726	1681.17	0.01023
						1681.65	0.0313	1681.65	0.00725	1681.65	0.01045
						1682.13	0.0319	1682.13	0.00726	1682.13	0.01068
						1682.61	0.03254	1682.61	0.00732	1682.61	0.01092
						1683.1	0.03339	1683.1	0.00745	1683.1	0.01122
						1683.58	0.03461	1683.58	0.00769	1683.58	0.0116
						1684.06	0.03616	1684.06	0.00803	1684.06	0.01204
						1684.54	0.03774	1684.54	0.00841	1684.54	0.01249
						1685.03	0.03903	1685.03	0.00876	1685.03	0.01287
						1685.51	0.03998	1685.51	0.00907	1685.51	0.01317
						1685.99	0.04074	1685.99	0.00937	1685.99	0.01341
						1686.47	0.04146	1686.47	0.00968	1686.47	0.01364
						1686.95	0.04228	1686.95	0.01004	1686.95	0.01388
						1687.44	0.04324	1687.44	0.01045	1687.44	0.01415
						1687.92	0.04431	1687.92	0.01091	1687.92	0.01444
						1688.4	0.04548	1688.4	0.01141	1688.4	0.01476
						1688.88	0.04672	1688.88	0.01192	1688.88	0.01511
						1689.36	0.04803	1689.36	0.01241	1689.36	0.0155
						1689.85	0.04947	1689.85	0.01285	1689.85	0.01591
						1690.33	0.05107	1690.33	0.01322	1690.33	0.01635
						1690.81	0.05285	1690.81	0.01349	1690.81	0.01677
						1691.29	0.05476	1691.29	0.01367	1691.29	0.01717
						1691.78	0.05671	1691.78	0.01376	1691.78	0.01751
						1692.26	0.0586	1692.26	0.0138	1692.26	0.01778
						1692.74	0.06037	1692.74	0.01379	1692.74	0.01797
						1693.22	0.06204	1693.22	0.01376	1693.22	0.0181
						1693.7	0.06371	1693.7	0.01375	1693.7	0.01822
						1694.18	0.06559	1694.18	0.01379	1694.18	0.01836
						1694.67	0.0679	1694.67	0.01391	1694.67	0.01861
						1695.15	0.07083	1695.15	0.0141	1695.15	0.01901
						1695.63	0.07431	1695.63	0.01436	1695.63	0.01958
						1696.11	0.07794	1696.11	0.01462	1696.11	0.02025
						1696.6	0.08121	1696.6	0.01485	1696.6	0.0209
						1697.08	0.08387	1697.08	0.01504	1697.08	0.02145
						1697.56	0.08602	1697.56	0.01523	1697.56	0.0219
						1698.04	0.08804	1698.04	0.01549	1698.04	0.02229
						1698.52	0.0904	1698.52	0.01589	1698.52	0.02269
						1699.01	0.09358	1699.01	0.01649	1699.01	0.02317
						1699.49	0.09789	1699.49	0.01732	1699.49	0.02375
						1699.97	0.10326	1699.97	0.01827	1699.97	0.02437
						1700.45	0.10896	1700.45	0.01915	1700.45	0.02493
						1700.93	0.11406	1700.93	0.01977	1700.93	0.02532
						1701.42	0.11809	1701.42	0.02009	1701.42	0.02555
						1701.9	0.12124	1701.9	0.02021	1701.9	0.02569
						1702.38	0.12396	1702.38	0.02025	1702.38	0.02582
						1702.86	0.12661	1702.86	0.02028	1702.86	0.026
						1703.35	0.12944	1703.35	0.02036	1703.35	0.02624
						1703.83	0.1326	1703.83	0.02051	1703.83	0.02655
						1704.31	0.13617	1704.31	0.02074	1704.31	0.02692
						1704.79	0.14021	1704.79	0.02105	1704.79	0.02732
						1705.27	0.14473	1705.27	0.02143	1705.27	0.02769
						1705.76	0.14964	1705.76	0.02185	1705.76	0.02801
						1706.24	0.15478	1706.24	0.02224	1706.24	0.02824
						1706.72	0.15992	1706.72	0.02258	1706.72	0.02839
						1707.2	0.16488	1707.2	0.02285	1707.2	0.02848
						1707.68	0.16955	1707.68	0.02305	1707.68	0.02855
						1708.17	0.17392	1708.17	0.02319	1708.17	0.02863
						1708.65	0.17804	1708.65	0.0233	1708.65	0.02874
						1709.13	0.18207	1709.13	0.02343	1709.13	0.0289
						1709.61	0.18613	1709.61	0.0236	1709.61	0.02913
						1710.1	0.19034	1710.1	0.02384	1710.1	0.02943
						1710.58	0.19472	1710.58	0.02413	1710.58	0.02978
						1711.06	0.1992	1711.06	0.02445	1711.06	0.03015
						1711.54	0.20368	1711.54	0.02478	1711.54	0.0305
						1712.02	0.20804	1712.02	0.02508	1712.02	0.03082
						1712.51	0.21227	1712.51	0.02533	1712.51	0.03111
						1712.99	0.21645	1712.99	0.02553	1712.99	0.03137
						1713.47	0.22074	1713.47	0.0257	1713.47	0.03164
						1713.95	0.22536	1713.95	0.02587	1713.95	0.03196
						1714.43	0.23046	1714.43	0.02606	1714.43	0.03234
						1714.92	0.23605	1714.92	0.0263	1714.92	0.0328
						1715.4	0.24207	1715.4	0.02659	1715.4	0.0333
						1715.88	0.24843	1715.88	0.02689	1715.88	0.03383
						1716.36	0.25516	1716.36	0.02717	1716.36	0.03435
						1716.85	0.26245	1716.85	0.02742	1716.85	0.03485
						1717.33	0.27045	1717.33	0.02764	1717.33	0.03533
						1717.81	0.27896	1717.81	0.02785	1717.81	0.0358
						1718.29	0.28735	1718.29	0.02806	1718.29	0.03624
						1718.77	0.29479	1718.77	0.02829	1718.77	0.03662
						1719.26	0.30073	1719.26	0.02852	1719.26	0.03693
						1719.74	0.30502	1719.74	0.02873	1719.74	0.03714
						1720.22	0.30784	1720.22	0.02889	1720.22	0.03727
						1720.7	0.30953	1720.7	0.02901	1720.7	0.03734
						1721.18	0.3104	1721.18	0.02908	1721.18	0.03737
						1721.67	0.3107	1721.67	0.02911	1721.67	0.03738
						1722.15	0.31054	1722.15	0.02911	1722.15	0.03739
						1722.63	0.30985	1722.63	0.0291	1722.63	0.03738
						1723.11	0.30844	1723.11	0.02908	1723.11	0.03734
						1723.6	0.30607	1723.6	0.02907	1723.6	0.03726
						1724.08	0.30259	1724.08	0.02907	1724.08	0.03713
						1724.56	0.29802	1724.56	0.02907	1724.56	0.03694
						1725.04	0.29253	1725.04	0.02906	1725.04	0.03671
						1725.52	0.2864	1725.52	0.02903	1725.52	0.03646
						1726.01	0.27986	1726.01	0.02896	1726.01	0.03622
						1726.49	0.27303	1726.49	0.02883	1726.49	0.03598
						1726.97	0.26591	1726.97	0.02865	1726.97	0.03572
						1727.45	0.25837	1727.45	0.02839	1727.45	0.03542
						1727.93	0.25026	1727.93	0.02808	1727.93	0.03504
						1728.42	0.2415	1728.42	0.02773	1728.42	0.03455
						1728.9	0.23216	1728.9	0.02737	1728.9	0.03397
						1729.38	0.22253	1729.38	0.02703	1729.38	0.03335
						1729.86	0.21304	1729.86	0.02673	1729.86	0.03276
						1730.35	0.20409	1730.35	0.0265	1730.35	0.03227
						1730.83	0.1959	1730.83	0.02631	1730.83	0.03192
						1731.31	0.1884	1731.31	0.02615	1731.31	0.03171
						1731.79	0.1812	1731.79	0.02601	1731.79	0.03157
						1732.27	0.17365	1732.27	0.02582	1732.27	0.03139
						1732.76	0.16497	1732.76	0.02556	1732.76	0.03104
						1733.24	0.15461	1733.24	0.02514	1733.24	0.03038
						1733.72	0.14275	1733.72	0.02454	1733.72	0.02937
						1734.2	0.13069	1734.2	0.02376	1734.2	0.02814
						1734.68	0.12017	1734.68	0.02291	1734.68	0.02696
						1735.17	0.11211	1735.17	0.02209	1735.17	0.02603
						1735.65	0.10627	1735.65	0.02137	1735.65	0.0254
						1736.13	0.10185	1736.13	0.02075	1736.13	0.02498
						1736.61	0.09806	1736.61	0.0202	1736.61	0.02466
						1737.09	0.09435	1737.09	0.01971	1737.09	0.02433
						1737.58	0.09039	1737.58	0.01925	1737.58	0.02392
						1738.06	0.08601	1738.06	0.0188	1738.06	0.02338
						1738.54	0.0812	1738.54	0.01835	1738.54	0.02268
						1739.02	0.07609	1739.02	0.01788	1739.02	0.02184
						1739.51	0.07094	1739.51	0.01736	1739.51	0.0209
						1739.99	0.06607	1739.99	0.01681	1739.99	0.01995
						1740.47	0.06169	1740.47	0.01624	1740.47	0.01905
						1740.95	0.05787	1740.95	0.01565	1740.95	0.01824
						1741.43	0.05456	1741.43	0.01507	1741.43	0.01753
						1741.92	0.05165	1741.92	0.01451	1741.92	0.01688
						1742.4	0.04901	1742.4	0.01395	1742.4	0.01626
						1742.88	0.04655	1742.88	0.0134	1742.88	0.01564
						1743.36	0.04418	1743.36	0.01283	1743.36	0.01502
						1743.84	0.04183	1743.84	0.01223	1743.84	0.01438
						1744.33	0.03949	1744.33	0.01161	1744.33	0.01375
						1744.81	0.03717	1744.81	0.01099	1744.81	0.01314
						1745.29	0.03495	1745.29	0.01039	1745.29	0.01255
						1745.77	0.0329	1745.77	0.00984	1745.77	0.01201
						1746.26	0.03108	1746.26	0.00938	1746.26	0.01152
						1746.74	0.0295	1746.74	0.00901	1746.74	0.01107
						1747.22	0.02814	1747.22	0.00874	1747.22	0.01065
						1747.7	0.02692	1747.7	0.00853	1747.7	0.01025
						1748.18	0.02577	1748.18	0.00834	1748.18	0.00984
						1748.66	0.02463	1748.66	0.00815	1748.66	0.00942
						1749.15	0.02352	1749.15	0.00792	1749.15	0.00898
						1749.63	0.02248	1749.63	0.00766	1749.63	0.00855
						1750.11	0.02156	1750.11	0.00739	1750.11	0.00815
						1750.59	0.02074	1750.59	0.00714	1750.59	0.00779
						1751.08	0.01998	1751.08	0.00691	1751.08	0.00749
						1751.56	0.0192	1751.56	0.00669	1751.56	0.00723
						1752.04	0.01834	1752.04	0.00647	1752.04	0.007
						1752.52	0.01745	1752.52	0.00621	1752.52	0.00677
						1753.01	0.01658	1753.01	0.00593	1753.01	0.00656
						1753.49	0.01584	1753.49	0.00562	1753.49	0.00636
						1753.97	0.01528	1753.97	0.00533	1753.97	0.00618
						1754.45	0.01491	1754.45	0.00507	1754.45	0.00604
						1754.93	0.01469	1754.93	0.00486	1754.93	0.00592
						1755.41	0.01454	1755.41	0.00472	1755.41	0.00583
						1755.9	0.01435	1755.9	0.00464	1755.9	0.00574
						1756.38	0.01406	1756.38	0.0046	1756.38	0.00565
						1756.86	0.01367	1756.86	0.00455	1756.86	0.00554
						1757.34	0.01322	1757.34	0.00448	1757.34	0.00543
						1757.83	0.01284	1757.83	0.00435	1757.83	0.00533
						1758.31	0.01257	1758.31	0.00419	1758.31	0.00524
						1758.79	0.01242	1758.79	0.00401	1758.79	0.00518
						1759.27	0.01236	1759.27	0.00383	1759.27	0.00512
						1759.75	0.0123	1759.75	0.00369	1759.75	0.00505
						1760.24	0.01217	1760.24	0.0036	1760.24	0.00493
						1760.72	0.01195	1760.72	0.00357	1760.72	0.00475
						1761.2	0.01166	1761.2	0.00361	1761.2	0.0045
						1761.68	0.01135	1761.68	0.0037	1761.68	0.00422
						1762.16	0.01109	1762.16	0.00382	1762.16	0.00393
						1762.65	0.01091	1762.65	0.00394	1762.65	0.00369
						1763.13	0.01079	1763.13	0.00402	1763.13	0.00351
						1763.61	0.01068	1763.61	0.00406	1763.61	0.00339
						1764.09	0.01055	1764.09	0.00405	1764.09	0.00329
						1764.58	0.01036	1764.58	0.00399	1764.58	0.00321
						1765.06	0.01013	1765.06	0.0039	1765.06	0.00311
						1765.54	0.00988	1765.54	0.00378	1765.54	0.003
						1766.02	0.00961	1766.02	0.00362	1766.02	0.00288
						1766.5	0.00936	1766.5	0.00343	1766.5	0.00274
						1766.99	0.00911	1766.99	0.0032	1766.99	0.00261
						1767.47	0.00888	1767.47	0.00295	1767.47	0.0025
						1767.95	0.00866	1767.95	0.00268	1767.95	0.0024
						1768.43	0.00849	1768.43	0.00243	1768.43	0.00233
						1768.91	0.00839	1768.91	0.00223	1768.91	0.00228
						1769.4	0.00838	1769.4	0.0021	1769.4	0.00226
						1769.88	0.00845	1769.88	0.00204	1769.88	0.00227
						1770.36	0.00858	1770.36	0.00205	1770.36	0.00232
						1770.84	0.0087	1770.84	0.00212	1770.84	0.00243
						1771.33	0.00875	1771.33	0.0022	1771.33	0.00259
						1771.81	0.00868	1771.81	0.00225	1771.81	0.0028
						1772.29	0.0085	1772.29	0.00224	1772.29	0.00303
						1772.77	0.0083	1772.77	0.00217	1772.77	0.00325
						1773.25	0.00813	1773.25	0.00206	1773.25	0.00342
						1773.74	0.00804	1773.74	0.00196	1773.74	0.00354
						1774.22	0.00799	1774.22	0.00189	1774.22	0.00361
						1774.7	0.00791	1774.7	0.00187	1774.7	0.00362
						1775.18	0.00775	1775.18	0.00188	1775.18	0.00358
						1775.66	0.0075	1775.66	0.0019	1775.66	0.00351
						1776.15	0.00718	1776.15	0.00192	1776.15	0.00341
						1776.63	0.00682	1776.63	0.00192	1776.63	0.00329
						1777.11	0.00651	1777.11	0.00189	1777.11	0.00316
						1777.59	0.00627	1777.59	0.00185	1777.59	0.00304
						1778.08	0.00612	1778.08	0.00181	1778.08	0.00291
						1778.56	0.00606	1778.56	0.00177	1778.56	0.00278
						1779.04	0.00602	1779.04	0.00177	1779.04	0.00264
						1779.52	0.006	1779.52	0.00179	1779.52	0.0025
						1780	0.00596	1780	0.00183	1780	0.00237
						1780.49	0.00592	1780.49	0.00189	1780.49	0.00226
						1780.97	0.0059	1780.97	0.00194	1780.97	0.00221
						1781.45	0.00591	1781.45	0.00197	1781.45	0.0022
						1781.93	0.00594	1781.93	0.00198	1781.93	0.00225
						1782.41	0.00597	1782.41	0.00196	1782.41	0.00233
						1782.9	0.00596	1782.9	0.00192	1782.9	0.00241
						1783.38	0.00589	1783.38	0.00187	1783.38	0.00246
						1783.86	0.00575	1783.86	0.00183	1783.86	0.00245
						1784.34	0.00557	1784.34	0.00179	1784.34	0.00238
						1784.83	0.00539	1784.83	0.00177	1784.83	0.00227
						1785.31	0.00524	1785.31	0.00177	1785.31	0.00213
						1785.79	0.00514	1785.79	0.00179	1785.79	0.002
						1786.27	0.00509	1786.27	0.00182	1786.27	0.00192
						1786.75	0.00506	1786.75	0.00185	1786.75	0.00188
						1787.23	0.00504	1787.23	0.00189	1787.23	0.00189
						1787.72	0.00502	1787.72	0.00192	1787.72	0.00194
						1788.2	0.00502	1788.2	0.00195	1788.2	0.00201
						1788.68	0.00505	1788.68	0.00196	1788.68	0.00208
						1789.16	0.00511	1789.16	0.00193	1789.16	0.00214
						1789.65	0.00519	1789.65	0.00187	1789.65	0.00218
						1790.13	0.00525	1790.13	0.00176	1790.13	0.00218
						1790.61	0.00526	1790.61	0.00162	1790.61	0.00215
						1791.09	0.00519	1791.09	0.00148	1791.09	0.00209
						1791.57	0.00502	1791.57	0.00137	1791.57	0.00202
						1792.06	0.0048	1792.06	0.00134	1792.06	0.00197
						1792.54	0.00458	1792.54	0.00141	1792.54	0.00195
						1793.02	0.00439	1793.02	0.00156	1793.02	0.00196
						1793.5	0.00425	1793.5	0.00174	1793.5	0.002
						1793.98	0.00413	1793.98	0.00189	1793.98	0.00203
						1794.47	0.00401	1794.47	0.00196	1794.47	0.00205
						1794.95	0.00388	1794.95	0.00196	1794.95	0.00204
						1795.43	0.00374	1795.43	0.00188	1795.43	0.002
						1795.91	0.00364	1795.91	0.00177	1795.91	0.00193
						1796.4	0.00359	1796.4	0.00167	1796.4	0.00184
						1796.88	0.00362	1796.88	0.0016	1796.88	0.00173
						1797.36	0.00371	1797.36	0.00159	1797.36	0.0016
						1797.84	0.00384	1797.84	0.00165	1797.84	0.00147
						1798.32	0.00397	1798.32	0.00175	1798.32	0.00132
						1798.81	0.00407	1798.81	0.00185	1798.81	0.00118
						1799.29	0.00413	1799.29	0.0019	1799.29	0.00104
						1799.77	0.00418	1799.77	0.00188	1799.77	0.000928081
						1800.25	0.00424	1800.25	0.00177	1800.25	0.000867221

## Sheet: Fig. S7
Fig. S7a			Fig. S7b
X	Z		X	Z
10	1		10	1
10	6.5		10	7.5
13	11.7		15	12.5
10	16.9		10	17.5
10	22.9		10	22.5
7	28.1		5	27.5
10	33.3		10	32.5
10	39.3		70	32.5

## Sheet: Fig. S8
Fig. S8c
Irradiance (w/cm2)	Compressive strength (MPa)	yEr±(MPa)
95	6.18	0.26
133	17.25	0.61
215	42.33	1.79
286	61.94	2.49

[truncated: 3 more sheets: Fig. S11, Fig. S12, Fig. S16]
